# Supplementary material for: DNA methylation signatures associated with bipolar disorder in peripheral blood improve prediction models
Source: eBioMedicine. 2026 May 8;128:106284. doi: 10.1016/j.ebiom.2026.106284 (PMC13187609; doi:10.1016/j.ebiom.2026.106284)
Supplement: Supplementary Tables [file mmc2.xlsx]

## Sheet: Description Tables
Supplementary table 1	ST1_Samples QC
Supplementary table 2	ST2_DMP_p<1e-8
Supplementary table 3	ST3_DMP_Female_p<1e-8
Supplementary table 4	ST4_AgeModerationCheck
Supplementary table 5	ST5_DMR
Supplementary table 6	ST6_DMR_Females
Supplementary table 7	ST7_DMR_males
Supplementary table 8	ST8_SignifGOPathways
Supplementary table 9	ST9_GWAS_overlapp_all
Supplementary table 10	ST10_Filtered_GWASoverlapps
Supplementary table 11	ST11_Correlation blood brain Becon
Supplementary table 12	ST12_Correlation blood brain Hannon
Supplementary table 13	ST13_Methylation Scores analyses

## Sheet: ST1_Samples QC
Cohort name	Cohort profile reference PMID	N cases	N BD1 cases	N BD2 cases	N BDNOS cases	N controls	Female cases	Female controls	Male cases	Male controls	Female specific analysis	Male specific analysis	Sex adjusted	% Female	Mean age	Model of QC chosen (x control PC- contPC, x ancestry PC -AncPC, Bacon yes/no)	Notes
BIPOGENT-IPM	38503928	74	59	13	2	89	51	60	23	29	yes	yes	no	0.681	42.3	10 contPC, 10 ancPC for both male and female, Bacon no
FOR2107	30267149	96	50	46	0	242	50	151	46	91	yes	yes	no	0.5947	39.85	10 contPC, 2 AncPC for both male and female, Bacon no
Halifax-Cagliari	39843750	256	154	92	10	47	163	34	93	13	yes	yes	no	0.6502	49.3	15 contPC, 2 ancPC for both male and female, Bacon no
Imaging Genetics in Psychosis - ficoll	32194204	24	24	0	0	34	14	19	10	15	no	no	yes	0.569	37.26	2 ContlPC, 2 AncPCs, Bacon no	Cohort (IGP) typed in 2 batches
Imaging Genetics in Psychosis - whole blood	32194204	37	37	0	0	23	27	10	10	13	no	no	yes	0.6066	37.6	15 ContlPC, 2 AncPCs, Bacon no
PDMH	37398583	35	25	4	6	144	11	13	24	131	no	yes	yes	0.1341	36.0615	10 contPC, 10 AncPC, Bacon no	Female sample too small for female specific analysis, the sex adjusted analysis was used in the sex agnostic meta-analysis
TOP - Phase 1	34002096, 20451256	183	113	56	14	278	106	111	77	167	yes	yes	no	0.4707	32.0395	Phase 1: 10 contPC, 2 AncPD, Bacon yes	Cohort (TOP) typed in 3 batches
TOP - Phase 3	34002096, 20451256	166	101	8	57	440	102	208	64	232	yes	yes	no	0.5115	32.5318	Phase 3: 15 contPC, 2 AncPC, Bacon yes
TOP+	34002096, 20451256	588	270	265	53	326	339	180	249	146	yes	yes	no	0.5676	37.8499	Phase 4: 15 contPC, 5 AncPC, Bacon yes
Unica_BD	31814040, 31988227, 26806518	90	59	26	5	32	58	18	32	14	yes	yes	no	0.6229	53.4098	10 contPC, 2 AncPC for females; 5 contPC, 2 AncPC for males
UNSW_BipolarKids&Sibs - whole blood	21969459, 35922419	17	3	12	2	16	11	7	6	9	no	no	yes	0.647	16.409	5 ContPC, 2 AncPC, Bacon no	Cohort (UNSW) typed in 3 batches
UTHealth Houston	37546994	163	142	21	0	76	118	49	45	27	yes	yes	no	0.6987	35.3096	10 contPC, 5 ancPC for both male and female, Bacon no
Total sample (12 samples/9 cohorts)		1729	0.599769	0.314054	0.086177	1747	1050	860	679	887	6	7	3	0.562833	37.4934
Without TOP+		1141	0.672217	0.243646	0.0841367	1421

## Sheet: ST2_DMP_p<10-8
CpG Name	N_cohorts	All_Effect_Fixed	All_Effect_SE_Fixed	All_P_Fixed	All_Effect_Random	All_Effect_SE_Random	All_P_Random	All_tau	All_I2	All_Q	All_Het.P	gene	chr	pos	Relation_To_CpG_Island	Annotation	ENCODE enhancer	position	Type	GTEx eQTL SNP/Gene/tissue	GTEx eQTL SNP/Gene/tissue
cg18436544	18	0.055965	0.00818783	8.19268e-12	0.0559686	0.0081926	8.39655e-12	0.000920492	0	16.7549	0.471088	SPATA13;SPATA13;SPATA13	chr13	24251643	OpenSea	SPATA13-AS1	EH38E1660788	chr13:24251429-24251779	distal enhancer
cg26689077	20	-0.0580652	0.00880606	4.28765e-11	-0.0580652	0.00880606	4.28765e-11	0	0	17.952	0.525646	ITGB7	chr12	53206022	OpenSea	ITGB7	EH38E1613313	chr12:53205746-53206083	proximal enhancer
cg12836863	20	-0.0697718	0.0107177	7.51625e-11	-0.0697718	0.0107177	7.51625e-11	0	0	12.8035	0.848479	BRCA2	chr13	32314886	Shore	BRCA2	EH38E1665800	chr13:32314734-32315084	proximal enhancer
cg15958828	20	-0.0718333	0.011303	2.08118e-10	-0.0718333	0.011303	2.08118e-10	0	0	15.7295	0.675243	FOXP1;FOXP1	chr3	71549229	OpenSea	MIR1284	EH38E2213519	chr3:71548980-71549326	distal enhancer
cg01538969	20	0.0596399	0.00959339	5.07502e-10	0.0596399	0.00959339	5.07502e-10	0	0	13.8324	0.793375	DHX16;DHX16	chr6	30656859	OpenSea	DHX16
cg04418434	20	-0.0817381	0.0133003	7.96592e-10	-0.0817415	0.0133037	8.03454e-10	0.0010483	0.189505	23.4425	0.218414	RREB1;RREB1;RREB1;RREB1	chr6	7110540	Shore	RREB1
cg03460132	18	-0.0959894	0.0143694	2.38751e-11	-0.0994133	0.0162076	8.58378e-10	0.0258856	0.0353974	17.6238	0.412934	GNG12	chr1	67732921	OpenSea	RNU7-80P	EH38E1357223	chr1:67732800-67733149	distal enhancer
cg15300024	18	-0.0552198	0.00915892	1.64903e-09	-0.0552198	0.00915892	1.64903e-09	0	0	13.0145	0.735215		chr2	112729590	OpenSea	NT5DC4	EH38E2025511	chr2:112729305-112729651	distal enhancer
cg07687574	18	-0.0743316	0.0124427	2.31627e-09	-0.0743316	0.0124427	2.31627e-09	0	0	13.7308	0.68606	PIK3R5;PIK3R5;PIK3R5;PIK3R5;PIK3R5	chr17	8941264	OpenSea	PIK3R5	EH38E1845691	chr17:8941224-8941405	distal enhancer
cg13240557	18	-0.0484273	0.00798999	1.35283e-09	-0.0482527	0.00810128	2.58202e-09	0.00428105	0.0892819	18.6666	0.348002	TMEM110-MUSTN1;TMEM110	chr3	52872546	OpenSea	STIMATE-MUSTN1;STIMATE
cg26720491	18	-0.0788678	0.0132553	2.68275e-09	-0.0788678	0.0132553	2.68275e-09	0	0	15.1781	0.582652	CREG1	chr1	167548529	OpenSea	CREG1	EH38E1394729	chr1:167548410-167548756	distal enhancer	rs78452229/CREG1/Whole_Blood
cg11222608	18	-0.0524965	0.00885199	3.02057e-09	-0.0525031	0.00885764	3.07693e-09	0.000969388	0.0550752	17.9909	0.389418	C16orf74	chr16	85733231	OpenSea	C16orf74
cg24410257	18	-0.0495252	0.00837314	3.32334e-09	-0.0495252	0.00837314	3.32334e-09	0	0	12.9369	0.740403	MAP3K8;MAP3K8	chr10	30459524	OpenSea	MAP3K8	EH38E1459049	chr10:30459289-30459636	distal enhancer	rs8177029/MAP3K8/Whole_Blood
cg07869232	20	0.0435689	0.00741964	4.30292e-09	0.0435689	0.00741964	4.30292e-09	0	0	17.6309	0.547203	RASA3	chr13	114024873	Shelf	C13orf46	EH38E1700448	chr13:114024751-114024914	distal enhancer
cg05508862	20	0.0502122	0.00860085	5.2815e-09	0.0502122	0.00860085	5.2815e-09	0	0	6.90197	0.994718	SLC5A10;FAM83G;SLC5A10	chr17	18982124	OpenSea	SLC5A10;FAM83G	EH38E1851217	chr17:18981976-18982318	distal enhancer
cg13241645	20	-0.0539143	0.00928044	6.26764e-09	-0.0539275	0.00929084	6.46051e-09	0.00146162	0.318662	27.8863	0.0856412	ALAS1;ALAS1	chr3	52201943	Shelf	ALAS1	EH38E2202126	chr3:52201705-52202053	distal enhancer
cg25247520	20	-0.0539804	0.00935939	8.04507e-09	-0.0539804	0.00935939	8.04507e-09	0	0.233791	24.7974	0.167319	MIR1204;PVT1	chr8	127795771	Shore	PVT1	EH38E2666248	chr8:127795598-127795945	promoter
cg00565090	20	0.045138	0.00639101	1.63272e-12	0.0447436	0.00775952	8.1037e-09	0.0151507	0.2955	26.9695	0.105366	SNORD23;GLTSCR2	chr19	47755001	OpenSea	SNORD23	EH38E1959550	chr19:47754737-47755011	proximal enhancer
cg13549638	20	0.0672033	0.0116718	8.52479e-09	0.0672132	0.011688	8.89303e-09	0.00202671	0.365346	29.9376	0.0525982	RPTOR;RPTOR	chr17	80886276	Shelf	RPTOR	EH38E1891548	chr17:80886041-80886376	distal enhancer
cg13947735	20	0.0657063	0.011121	3.45675e-09	0.0659453	0.0115296	1.06753e-08	0.0100547	0	16.6026	0.616771	B3GNTL1	chr17	82967093	Shelf	B3GNTL1	EH38E1893991	chr17:82966932-82967240	distal enhancer
cg12753728	18	-0.0535028	0.00939578	1.23845e-08	-0.0535028	0.00939578	1.23845e-08	0	0	7.0665	0.982671	GAS7;GAS7;GAS7	chr17	10021552	OpenSea	GAS7	EH38E1846384	chr17:10021251-10021598	proximal enhancer
cg26538377	18	-0.0861915	0.0152129	1.46439e-08	-0.0861915	0.0152129	1.46439e-08	0	0	7.90035	0.968631	ABHD2;ABHD2	chr15	89112208	OpenSea	RNU7-195P
cg22123711	20	-0.043574	0.00770502	1.55598e-08	-0.0435896	0.00771985	1.63806e-08	0.00162442	0	16.5724	0.618813	TNFRSF8;TNFRSF8	chr1	12125788	OpenSea	TNFRSF8	EH38E1319404	chr1:12125762-12126008	promoter
cg21369801	20	0.0658509	0.0116858	1.74909e-08	0.0658509	0.0116858	1.74909e-08	0	0	17.6421	0.546453	CSNK1D;CSNK1D	chr17	82245085	Island	CSNK1D
cg06980173	20	-0.0558704	0.00992568	1.81391e-08	-0.0558704	0.00992568	1.81391e-08	0	0	12.2796	0.87333	IL6R;IL6R	chr1	154403868	Shore	IL6R	EH38E1386103	chr1:154403630-154403932	proximal enhancer	rs1552482/KCNN3/Brain_Hippocampus	rs1552482/IL6R/Brain_Frontal_Cortex_BA9
cg07249152	18	-0.045363	0.00806568	1.86368e-08	-0.045363	0.00806568	1.86368e-08	0	0	13.0312	0.734098	LINC00299	chr2	8299087	OpenSea	LINC00299	EH38E1970735	chr2:8298829-8299175	distal enhancer
cg19204843	18	-0.0794085	0.0136811	6.46524e-09	-0.0789467	0.0140432	1.891e-08	0.0105017	0	14.6059	0.623843	LOC728175	chr4	184355208	OpenSea	LINC02363
cg14463959	18	-0.0418144	0.00744074	1.91341e-08	-0.0418144	0.00744074	1.91341e-08	0	0	10.5189	0.880454		chr1	159085077	OpenSea	RAD1P2	EH38E1389616	chr1:159084937-159085283	distal enhancer
cg12116137	20	0.0687765	0.0109579	3.46398e-10	0.0704073	0.0125442	1.99134e-08	0.021335	0.190708	23.4773	0.216971	PRPF8	chr17	1673155	OpenSea	PRPF8	EH38E1840205	chr17:1673083-1673277	distal enhancer
cg27663181	18	-0.0583475	0.0104786	2.57311e-08	-0.0583475	0.0104786	2.57311e-08	0	0	10.0854	0.899991	TMIGD3;TMIGD3;TMIGD3	chr1	111489873	OpenSea	RNU6-792P	EH38E1376392	chr1:111489732-111489982	promoter
cg05380077	18	-0.0549812	0.00988033	2.62579e-08	-0.0549871	0.0098879	2.68165e-08	0.00123714	0.07401	18.3587	0.366555	LGALS12;LGALS12;LGALS12	chr11	63504753	OpenSea	LGALS12
cg18532548	18	-0.0448727	0.00806986	2.68961e-08	-0.0448727	0.00806986	2.68961e-08	0	0	4.56017	0.998766	ANO6;ANO6;ANO6	chr12	45219778	Shelf	ANO6	EH38E1607189	chr12:45219729-45220011	distal enhancer
cg26262644	18	-0.049156	0.00884761	2.76265e-08	-0.049156	0.00884761	2.76265e-08	0	0.0301382	17.5283	0.419167	LOXL1-AS1;LOXL1-AS1;LOXL1-AS1;LOXL1-AS1;LOXL1-AS1	chr15	73921905	OpenSea	LOXL1-AS1
cg10519313	18	-0.0468893	0.00834829	1.94709e-08	-0.0468291	0.00844349	2.91976e-08	0.00415412	0	15.989	0.524613	CASP10;CASP10;CASP10;CASP10;CASP10;CASP10	chr2	201209130	OpenSea	MTND5P25	EH38E2065932	chr2:201208916-201209266	distal enhancer
cg15349696	20	0.0642611	0.0116201	3.19933e-08	0.0642611	0.0116201	3.19933e-08	0	0	10.9176	0.92658	FOXK2	chr17	82587558	Island	FOXK2;LOC105371942
cg16357878	18	-0.044379	0.00808497	4.04042e-08	-0.044379	0.00808497	4.04042e-08	0	0	12.3598	0.777879	PTPRJ;PTPRJ	chr11	47988101	OpenSea	PTPRJ	EH38E1538648	chr11:47987805-47988148	distal enhancer
cg13876222	20	0.0660336	0.0120456	4.20649e-08	0.0660336	0.0120458	4.20837e-08	0.00020451	0.0406208	19.8045	0.406429	NOTCH1	chr9	136504896	Island	NOTCH1
cg01909551	20	-0.0687021	0.0125536	4.43204e-08	-0.0687057	0.0125664	4.56634e-08	0.00195522	0	16.9066	0.596197		chr3	52189935	OpenSea
cg12022722	18	-0.0472966	0.00866906	4.87557e-08	-0.0472966	0.00866906	4.87557e-08	0	0	14.43	0.636462		chr19	39338019	Shelf	GMFG	EH38E1953241	chr19:39337694-39338041	proximal enhancer
cg05244443	18	-0.0497001	0.00906754	4.22686e-08	-0.0496899	0.00911599	5.01305e-08	0.00306309	0	9.88497	0.908365		chr6	81941408	OpenSea	LINC02542	EH38E2481981	chr6:81941245-81941589	distal enhancer
cg08606580	18	-0.0421271	0.00731427	8.43242e-09	-0.0422829	0.00776231	5.1167e-08	0.00806701	0	14.5471	0.628067	KSR1	chr17	27531689	OpenSea	MSANTD3P1	EH38E1853271	chr17:27531590-27531926	distal enhancer
cg19739596	20	-0.0477809	0.00849817	1.88226e-08	-0.0474262	0.00872243	5.41037e-08	0.00631264	0	18.3965	0.496115	MS4A3;MS4A3;MS4A3;MS4A3;MS4A3;MS4A3	chr11	60056688	OpenSea	MS4A3
cg02862467	20	-0.0469662	0.00858731	4.51923e-08	-0.0468973	0.00864896	5.8834e-08	0.00328288	0	12.7589	0.850679	UBR4	chr1	19081403	OpenSea	UBR4	EH38E1324297	chr1:19081267-19081463	proximal enhancer
cg18556420	20	0.0780775	0.014418	6.11919e-08	0.0780775	0.014418	6.11919e-08	0	0	10.5641	0.937633	LARP4B	chr10	818656	OpenSea	LARP4B
cg00094412	20	-0.0557034	0.0102926	6.23251e-08	-0.0557139	0.0103017	6.36539e-08	0.00143046	0.121083	21.6175	0.303704	GABBR1;GABBR1;GABBR1	chr6	29625077	Shelf	GABBR1	EH38E2457791	chr6:29624909-29625146	distal enhancer
cg24325900	8	-0.0503604	0.00931495	6.43004e-08	-0.0503604	0.00931495	6.43004e-08	0	0	6.39483	0.494476	NA	chr8	10028315	OpenSea	NA
cg03640051	20	-0.115452	0.0214232	7.08162e-08	-0.115453	0.0214246	7.0923e-08	0.000834034	0.088232	20.8386	0.345785	ATP8A1;ATP8A1	chr4	42655672	Shore	ATP8A1

## Sheet: ST3_DMP_Female_p<10-8
CpG Name	N_cohorts	All_Effect_Fixed	All_Effect_SE_Fixed	All_P_Fixed	All_Effect_Random	All_Effect_SE_Random	All_P_Random	All_tau	All_I2	All_Q	All_Het.P	chr	pos	Relation_To_CpG_Island	Annotation
cg03497652	8	0.093238	0.0151546	7.6294e-10	0.093238	0.0151546	7.6294e-10	0	0	3.70094	0.813507	chr16	4701568	OpenSea	NUDT16L1
cg27003968	8	0.136357	0.0221142	7.00366e-10	0.137713	0.023621	5.53889e-09	0.0194406	0	6.65077	0.466124	chr19	41206079	OpenSea	CYP2S1	EH38E1954604	chr19:41206020-41206368	Distal enhancer
cg26450266	8	0.074416	0.0127778	5.7515e-09	0.074416	0.0127778	5.7515e-09	0	0	4.07316	0.771313	chr17	18246373	Shore	FLII
cg00565090	8	0.0486676	0.00839573	6.76275e-09	0.0486743	0.0084516	8.45209e-09	0.00217285	0	4.50122	0.720571	chr19	47755001	OpenSea	SNORD23	EH38E1959550	chr19:47754738-47755011	Proximal enhancer

## Sheet: ST4_AgeModerationCheck
CpG Name	N_cohorts	Beta	SE	Pval	lower	upper	Tau2	I2	R2
cg00094412	20	-0.00577394	0.00201014	0.00407357	-0.00971374	-0.00183414	8.64035e-07	0.039264	57.774
cg26720491	18	0.00700201	0.00255457	0.00612574	0.00199514	0.0120089	0	0	0
cg25247520	20	-0.00491299	0.00194327	0.0114648	-0.00872173	-0.00110424	0	0	0
cg13549638	20	0.00504926	0.00248498	0.0421628	0.000178783	0.00991974	4.88435e-06	0.171104	0
cg01538969	20	0.00367343	0.00185514	0.0476881	3.74236e-05	0.00730944	0	0	0
cg24410257	18	0.00306899	0.00157282	0.0510254	-1.36798e-05	0.00615167	0	0	0
cg12116137	20	0.00446555	0.00229217	0.0513942	-2.70262e-05	0.00895812	0.000253396	9.20673	44.3312
cg19204843	18	0.00438968	0.00252664	0.0823243	-0.000562449	0.00934181	0	0	100
cg07687574	18	-0.00383319	0.00232374	0.09903	-0.00838764	0.000721265	0	0	0
cg26262644	18	-0.00270232	0.00183563	0.140981	-0.00630008	0.000895447	0	0	0
cg11222608	18	-0.00237923	0.00175038	0.174062	-0.00580992	0.00105145	0	0	100
cg21369801	20	0.00318979	0.00241949	0.187378	-0.00155232	0.00793189	0	0	0
cg22123711	20	-0.00202329	0.00156298	0.19549	-0.00508667	0.00104009	0	0	100
cg26538377	18	-0.0034535	0.00303417	0.255037	-0.00940036	0.00249337	0	0	0
cg01909551	20	-0.00273557	0.00244493	0.263194	-0.00752754	0.00205641	0	0	100
cg27663181	18	0.00224431	0.00204887	0.273345	-0.00177139	0.00626002	0	0	0
cg03460132	18	0.00314628	0.00295627	0.287205	-0.00264791	0.00894046	0.000770551	16.8786	0
cg12022722	18	0.00166163	0.00170152	0.32879	-0.00167329	0.00499655	1.09001e-06	0.0772543	0
cg19739596	20	0.00156284	0.0016795	0.352092	-0.00172892	0.00485459	3.91632e-06	0.258339	90.1722
cg06980173	20	-0.0016533	0.00195823	0.398511	-0.00549135	0.00218475	0	0	0
cg15958828	20	-0.00176905	0.00229105	0.440022	-0.00625942	0.00272133	5.43889e-05	2.01446	0
cg03640051	20	-0.00328319	0.00442976	0.458593	-0.0119654	0.00539899	3.21167e-07	0.00339164	53.8297
cg10519313	18	0.0010386	0.0015827	0.511681	-0.00206343	0.00414064	6.78276e-05	4.98289	0
cg13240557	18	0.000973788	0.00154242	0.52782	-0.00204931	0.00399688	2.13134e-05	1.76108	0
cg15349696	20	-0.00149807	0.00245324	0.541432	-0.00630632	0.00331019	2.86149e-06	0.101521	0
cg05244443	18	0.00104259	0.00175887	0.553341	-0.00240473	0.00448991	3.28392e-06	0.212204	64.9995
cg13876222	20	0.00131966	0.00233834	0.572509	-0.0032634	0.00590273	4.37734e-06	0.144155	0
cg26689077	20	-0.000957173	0.00175319	0.585092	-0.00439336	0.00247901	0	0	0
cg13241645	20	-0.00102232	0.00187708	0.586004	-0.00470132	0.00265668	4.23698e-06	0.236825	0
cg08606580	18	-0.000793701	0.00149679	0.595926	-0.00372736	0.00213996	8.30414e-05	7.59011	0
cg18556420	20	0.00148786	0.00287849	0.605235	-0.00415388	0.0071296	0	0	0
cg13947735	20	-0.00110996	0.00248007	0.654478	-0.00597081	0.0037509	0.000138917	5.10041	0
cg18436544	18	-0.000676757	0.00154457	0.661275	-0.00370405	0.00235054	1.96962e-06	0.158143	0
cg24325900	8	0.000862399	0.00220152	0.695258	-0.0034525	0.0051773	7.88245e-05	7.68023	0
cg15300024	18	0.000621542	0.00183167	0.734361	-0.00296846	0.00421155	0	0	0
cg14463959	18	0.000386786	0.00139983	0.782311	-0.00235684	0.00313041	0	0	0
cg00565090	20	0.000395862	0.00146687	0.787262	-0.00247916	0.00327088	0.000360919	29.6606	0
cg12753728	18	0.000484697	0.00181787	0.789755	-0.00307827	0.00404766	0	0	0
cg05380077	18	0.000406858	0.00194329	0.834163	-0.00340192	0.00421564	1.4871e-06	0.0810431	2.83707
cg04418434	20	-0.000511994	0.00255901	0.841422	-0.00552756	0.00450357	9.99905e-07	0.0273538	9.01068
cg05508862	20	-0.000347205	0.00179394	0.846534	-0.00386327	0.00316886	0	0	0
cg16357878	18	-0.000274985	0.00160817	0.86423	-0.00342694	0.00287697	0	0	0
cg02862467	20	0.000305785	0.00186504	0.869766	-0.00334963	0.0039612	5.33165e-05	3.33777	0
cg07249152	18	0.000200456	0.00154007	0.89644	-0.00281803	0.00321895	0	0	0
cg18532548	18	0.000198037	0.00153888	0.897603	-0.00281811	0.00321419	0	0	0
cg12836863	20	-0.000264004	0.00208858	0.899412	-0.00435755	0.00382954	0	0	0
cg07869232	20	-0.000180394	0.00157253	0.908671	-0.0032625	0.00290172	0	0	0

## Sheet: ST5_DMR
chrom	start	end	min_p	n_probes	z_p	z_sidak_p	Annotation
7	883188	883452	1.67e-10	5	5.81e-16	1.84e-12	GET4;STEAP4
22	44172323	44172543	1.67e-10	4	1.14e-15	4.41e-12	PARVG
16	8644254	8644751	9.65e-12	7	5.4e-15	9.56e-12	METTL22
3	42652652	42653543	2.06e-06	4	9e-14	8.81e-11	ZBTB47
11	60056520	60056688	1.53e-08	5	2.45e-13	1.27e-09	MS4A3
12	7107807	7108180	8.53e-08	6	3.24e-12	7.59e-09	C1RL-AS1
6	29625077	29625713	0.0001783	5	5.67e-12	7.79e-09	GABBR1
16	16076031	16076578	1.49e-05	4	5.79e-12	9.24e-09	RPL17P40
20	47358118	47358302	1.79e-07	3	4.91e-12	2.33e-08	ZMYND8
17	82967093	82967227	1.69e-07	3	4.05e-12	2.64e-08	B3GNTL1
6	36697493	36697843	2.37e-07	6	1.29e-11	3.23e-08	RAB44
18	76402614	76402772	3.36e-07	3	1.33e-11	7.34e-08	ZNF516
5	8457425	8457857	4.59e-07	6	3.65e-11	7.38e-08	LINC02226;MIR4458HG;RP11-480D4.2
10	95755465	95755641	4.44e-07	5	2.13e-11	1.06e-07	ENTPD1
6	30886171	30886456	4.94e-07	9	3.77e-11	1.16e-07	DDR1
10	69337571	69337979	5.28e-07	6	6.4e-11	1.37e-07	HK1
17	78358853	78359207	5.35e-07	5	5.61e-11	1.38e-07	SOCS3-DT;SOCS3
17	43020309	43020395	2.67e-07	3	1.39e-11	1.41e-07	VAT1
6	30913687	30914065	6.76e-08	20	7.19e-11	1.66e-07	VARS2
6	6759291	6759598	4.94e-07	5	7.99e-11	2.27e-07	RP3-470L22.1
16	84788951	84789195	7.84e-07	4	7.57e-11	2.71e-07	CRISPLD2;LOC105371378
6	30656618	30656992	2.96e-07	8	1.21e-10	2.83e-07	DHX16
17	41812987	41813145	8.02e-07	7	7.24e-11	4e-07	FKBP10;P3H4
12	32485735	32485905	8.05e-07	4	7.86e-11	4.04e-07	FGD4
21	38499363	38499579	1.09e-06	4	1.29e-10	5.2e-07	ERG
9	35563836	35564163	1.88e-06	7	3.16e-10	8.43e-07	CIMIP2B;FAM166B
20	59007651	59008133	1.13e-05	11	4.69e-10	8.5e-07	CTSZ
12	54296872	54297049	1.73e-06	4	2.2e-10	1.09e-06	NFE2
1	19081376	19081403	8.58e-07	3	8.93e-11	2.89e-06	UBR4
11	93537917	93538118	4.63e-06	4	6.93e-10	3.01e-06	SMCO4
6	13272653	13272915	5.81e-06	4	1.11e-09	3.68e-06	PHACTR1;VNN3;VNN3P
19	1622839	1623076	9.36e-06	3	1.63e-09	6e-06	RNU6-1223P;TCF3
16	87833090	87833227	6.29e-06	3	1e-09	6.38e-06	MIR6775
14	95185946	95186182	1.06e-05	3	1.89e-09	6.98e-06	CLMN
11	313267	313624	1.69e-05	6	4.59e-09	1.12e-05	DCDC1;IFITM1;OSBPL5
2	68834924	68834996	6.29e-06	3	1.02e-09	1.23e-05	LINC01888
1	12125710	12126022	2.4e-05	3	6.37e-09	1.78e-05	TNFRSF8
8	127795595	127796016	3.21e-05	5	1.56e-08	3.24e-05	MIR1204;PVT1
13	24251511	24251835	1.74e-06	4	1.3e-08	3.49e-05	SPATA13-AS1;SPATA13
4	184812204	184812323	2.42e-05	3	5.04e-09	3.7e-05	ACSL1
17	82592620	82592772	3.83e-05	3	8.69e-09	4.99e-05	FOXK2
17	42337495	42337767	9.24e-05	5	2.83e-08	9.09e-05	STAT3
22	31127668	31127771	4.86e-05	3	1.18e-08	9.98e-05	INPP5J
19	5074605	5074747	7.27e-05	3	1.91e-08	0.0001175	KDM4B
12	123268081	123268304	0.0001133	6	3.18e-08	0.0001243	CDK2AP1
2	157875065	157875284	0.0001213	6	3.51e-08	0.00014	ACVR1
15	90884901	90884973	0.0006164	3	1.17e-08	0.0001415	FES; FURIN
2	7031738	7031966	4.58e-06	6	4.37e-08	0.0001673	RNF144A
20	22685384	22685653	0.0001438	4	5.23e-08	0.0001697	LINC01747;LOC124904963
6	31878992	31879251	0.0001719	9	6.4e-08	0.0002156	SLC44A4
17	82245085	82245236	0.0001459	3	4.66e-08	0.0002694	CSNK1D
17	75326341	75326481	0.0001442	3	4.54e-08	0.0002831	RPL36AP7
16	30012194	30012415	0.0005186	5	7.95e-08	0.0003138	GREP1;DOC2A
20	64057082	64057364	0.0001492	5	1.26e-07	0.0003904	TCEA2
1	26531175	26531283	0.0001492	3	4.85e-08	0.0003919	RPS6KA1
21	36164387	36164625	9.05e-05	3	1.11e-07	0.0004051	DOP1B;DOPEY2
12	10172244	10172319	0.0001357	3	4.01e-08	0.0004666	OLR1
18	3011812	3012019	0.0002725	4	1.13e-07	0.000478	LPIN2
6	6900712	6900853	0.0002149	5	8.26e-08	0.0005114	ADGRB3
2	224401546	224401629	3.73e-05	3	5.15e-08	0.0005416	FAM124B
3	11225279	11225412	0.0002769	4	1.17e-07	0.0007667	HRH1
3	152267521	152267644	0.0001438	3	1.08e-07	0.000769	MBNL1
3	10292862	10293095	2.42e-05	6	2.14e-07	0.0008012	GHRL
11	102268611	102268793	0.000372	3	1.69e-07	0.0008106	LOC105369460
7	151806429	151806522	0.0002356	4	9.3e-08	0.0008723	PRKAG2-AS2
17	8858656	8858823	0.0004056	3	1.9e-07	0.0009943	PIK3R6
1	11843546	11843776	0.0001921	3	2.7e-07	0.001026	NPPA-AS1
11	68799277	68799344	0.0002149	3	8.14e-08	0.001061	CPT1A
9	98088052	98088236	0.000487	4	2.51e-07	0.001192	Metazoa_SRP
8	92509828	92510043	0.0005744	4	3.13e-07	0.00127	LOC105375639
5	17443952	17444001	0.0005011	3	7.17e-08	0.001277	LINC02218
19	48501266	48501459	0.0001719	3	3.69e-07	0.001667	LMTK3
9	123033412	123033656	0.0007203	6	5e-07	0.001787	GPR21
17	81855534	81855631	0.0004195	3	2.02e-07	0.001813	P4HB
12	101594740	101594978	0.0001651	3	5.3e-07	0.001942	MYBPC1
19	1423754	1423968	0.0008036	3	4.94e-07	0.002014	RPS15
17	78823276	78823386	0.0005251	3	2.77e-07	0.0022	USP36
15	90100534	90100761	0.000889	6	5.92e-07	0.002274	IDH2
12	124881236	124881395	0.0007114	3	4.19e-07	0.002299	SCARB1
12	6643715	6643851	0.000654	3	3.7e-07	0.002371	ACRBP
1	223180874	223181092	6.13e-05	4	6.02e-07	0.00241
20	47318281	47318482	0.0009032	3	6.11e-07	0.002648	LOC100131496
12	1812892	1813089	0.0008743	3	6.92e-07	0.003061	CACNA2D4
17	4433118	4433225	0.0006549	4	3.76e-07	0.003062	SPNS3
5	159210257	159210494	4.53e-06	3	8.46e-07	0.003111	RNF145
7	150324399	150324532	0.0008872	4	5.81e-07	0.003808	ACTR3C
19	8503764	8503871	0.0008036	3	5.01e-07	0.004081	PRAM1
17	81923592	81923667	0.0008839	5	5.74e-07	0.006662	MAFG
3	15287777	15287806	0.0005554	3	2.99e-07	0.008952	SH3BP5-AS1
7	149846047	149846088	0.0008141	3	5.1e-07	0.01081	ZNF862

## Sheet: ST6_DMR females
chrom	start	end	min_p	n_probes	z_p	z_sidak_p	Annotation
7	883188	883452	3.047e-06	5	4.087e-12	1.354e-08	GET4;STEAP4
13	42039308	42039658	3.377e-06	5	1.575e-11	3.935e-08	DGKH
9	35563836	35564163	1.866e-05	7	3.301e-10	8.83e-07	CIMIP2B;FAM166B
6	6759291	6759535	4.798e-05	4	9.237e-10	3.311e-06	RP3-470L22.1
6	30886223	30886456	7.759e-05	7	1.595e-09	5.989e-06	DDR1
22	44172323	44172543	0.0001529	4	4.016e-09	1.597e-05	PARVG
6	30656618	30656992	0.0001609	8	8.022e-09	1.876e-05	DHX16
12	7107807	7108012	1.866e-05	3	9.702e-09	4.14e-05	C1RL-AS1
17	41812987	41813145	0.0001779	7	9.958e-09	5.512e-05	FKBP10;P3H4
19	10293186	10293260	0.0001766	3	7.923e-09	9.364e-05	ICAM5
19	8209969	8210199	0.0005321	3	3.696e-08	0.0001406	CERS4;LPPR3;PLPPR3
10	69337571	69337898	0.0007111	5	8.764e-08	0.0002344	HK1
17	82592620	82592772	0.0008142	3	7.244e-08	0.0004168	FOXK2
15	81134093	81134328	0.0001042	6	2.154e-06	0.007984	CFAP161;C15orf26

## Sheet: ST7_DMR_males
chrom	start	end	min_p	n_probes	z_p	z_sidak_p	Annotation
2	241771409	241771631	1.087e-06	4	4.971e-12	1.956e-08	GAL3ST2
12	132179027	132179248	1.71e-05	5	2.221e-09	8.779e-06
19	1622839	1623076	0.0001769	3	2.631e-09	9.698e-06	RNU6-1223P;TCF3
6	30913772	30914012	0.0005947	13	3.201e-09	1.165e-05	VARS2
20	47358118	47358302	0.00088	3	3.166e-08	0.0001503	ZMYND8

## Sheet: ST8_SignifGOPathways
GO ID	ONTOLOGY	TERM	P-value	FDR	Total Gene Set size	Genes from analysis	Significant genes in the gene set
GO:0001775	BP	cell activation	3.58343e-10	8.21787e-06	1090	203	ADAM8,RASGRP1,DHRS2,CDK6,IKZF1,NDRG1,VAV3,PIBF1,CEBPA,BATF,GNA13,CTSC,CMTM7,SCN11A,NLRP3,CLNK,CLC,JAML,SLC15A4,CNR2,MAP3K8,ATF2,ZBTB46,SIRPA,MAPK14,CSRP1,CD300LF,PIK3R6,SHLD1,CTPS1,NFAM1,CTSG,DGKG,DGKH,DOCK2,NLRC3,AIF1,UNC13D,ERBB2,PTK2B,FCER1G,ADGRG3,FES,FGR,FKBP1A,SBNO2,PAXIP1,FLNA,TMEM131L,IL17RA,ABL1,FYN,IL4I1,GATA3,GBA1,FOXP1,GCLC,GCLM,RABGEF1,GNAQ,GNAS,GP9,GPR18,CD274,GSN,SH3KBP1,ANXA3,HHEX…
GO:0031982	CC	vesicle	2.6978e-09	2.67406e-05	4130	599	GNPDA1,PLA2G4B,MIR1203,CCDC180,MIR3679,MIR4505,MIR4632,ADAM8,TSPAN1,WASF2,LHFPL2,CTDSPL,PLIN3,AP3S2,MIR6069,MIR6821,CDKN1B,PRSS16,VPS26C,AKR1A1,TUBB4A,NOD1,ATP8A1,NDRG1,ST3GAL6,CPQ,SPON2,BAIAP2,SEC23A,VTI1B,VAT1,STK25,UNC13B,ATG7,DCTN2,GNA13,CFL1,CTSC,STARD3,RAB40B,RAB31,CDC37,SAT2,PACSIN2,SNX18,SCN11A,LYPLA2,MGAT4A,STK11IP,OSBPL1A,OSBPL9,FCHO2,ACSM1,NIBAN1,AP2M1,ANTXR2,CLCN6,GSTO2,CLK3,SLC15A4,C…
GO:0005829	CC	cytosol	3.49809e-09	2.67406e-05	5403	785	GNPDA1,PLA2G4B,SH2D3C,SNUPN,HIPK3,RASGRP1,YAF2,FAM13A,AASS,WASF2,CDK6,PLIN3,GPHN,CDKN1B,STAG1,TNIP1,IKZF1,KLHL41,AKR1A1,TUBB4A,NOD1,ANAPC10,NDRG1,TUBGCP3,VAV3,BAIAP2,TACC3,NXF1,SEC23A,VTI1B,UNC13B,ATG7,DCTN2,PAIP1,TXNIP,IGF2BP2,CAMKK2,GNA13,GNB5,CFL1,KDM5B,NEK6,WDR4,GJB6,SDCCAG8,PPP1R13L,STARD3,RAB31,ADAP1,TRIM31,CDC37,NUDT3,PSIP1,BAZ2A,AKAP13,AKAP11,EGLN3,PACSIN2,DCTN3,USP18,STX1B,KLF12,PLCD3,LY…
GO:0097708	CC	intracellular vesicle	6.83106e-09	2.9847e-05	2479	397	PLA2G4B,ADAM8,WASF2,LHFPL2,PLIN3,AP3S2,CDKN1B,PRSS16,VPS26C,NOD1,ATP8A1,NDRG1,BAIAP2,SEC23A,VTI1B,VAT1,UNC13B,ATG7,GNA13,CTSC,STARD3,RAB40B,RAB31,PACSIN2,SNX18,STK11IP,OSBPL1A,OSBPL9,FCHO2,AP2M1,ANTXR2,CLCN6,CLK3,SLC15A4,CLTC,PLD4,ACKR2,CMTM3,TBC1D16,MFSD12,SLC32A1,SIRPA,MIB2,VTI1A,MAPK14,CSF3R,TOM1L2,CST3,NFAM1,PROM2,CTSE,CTSG,CTSZ,ADRB1,DAB2IP,ABCA13,CLVS1,CLEC12A,DGKH,DENND1B,ACE,CNST,DIAPH1,D…
GO:0030141	CC	secretory granule	7.28477e-09	2.9847e-05	877	156	ADAM8,LHFPL2,ATP8A1,BAIAP2,VTI1B,VAT1,ATG7,CTSC,RAB31,STK11IP,CLK3,SLC15A4,SIRPA,MAPK14,CST3,NFAM1,CTSG,CTSZ,ADRB1,ABCA13,CLEC12A,DIAPH1,DYNC1H1,AGL,DOCK2,ECE1,ECM1,EGF,ANO6,UNC13D,ENKUR,FCER1G,ADGRG3,FGR,FNDC3A,FSTL4,NBEAL2,DMXL2,UBR4,FOLR3,FPR2,BRI3,GCA,MYRIP,IL4I1,MOXD1,SIGLEC9,AMPD3,GNAI2,GNS,COMMD9,GSN,ANXA2,ANXA3,ANXA11,HP,RAB37,APOA1,DYNLT4,IGF2R,APP,IL1B,CXCR1,ITGAM,ITGB2,ITIH4,CATSPER4,N…
GO:0031410	CC	cytoplasmic vesicle	7.80892e-09	2.9847e-05	2475	396	PLA2G4B,ADAM8,WASF2,LHFPL2,PLIN3,AP3S2,CDKN1B,PRSS16,VPS26C,NOD1,ATP8A1,NDRG1,BAIAP2,SEC23A,VTI1B,VAT1,UNC13B,ATG7,GNA13,CTSC,STARD3,RAB40B,RAB31,PACSIN2,SNX18,STK11IP,OSBPL1A,OSBPL9,FCHO2,AP2M1,ANTXR2,CLCN6,CLK3,SLC15A4,CLTC,PLD4,ACKR2,CMTM3,TBC1D16,MFSD12,SLC32A1,SIRPA,MIB2,VTI1A,MAPK14,CSF3R,TOM1L2,CST3,NFAM1,PROM2,CTSE,CTSG,CTSZ,ADRB1,DAB2IP,ABCA13,CLVS1,CLEC12A,DGKH,DENND1B,ACE,CNST,DIAPH1,D…
GO:0045321	BP	leukocyte activation	2.48516e-08	8.14175e-05	944	172	ADAM8,RASGRP1,DHRS2,CDK6,IKZF1,NDRG1,VAV3,PIBF1,CEBPA,BATF,CTSC,CMTM7,SCN11A,NLRP3,CLNK,CLC,JAML,SLC15A4,CNR2,MAP3K8,ATF2,ZBTB46,SIRPA,CD300LF,PIK3R6,SHLD1,CTPS1,NFAM1,CTSG,DOCK2,NLRC3,AIF1,UNC13D,ERBB2,PTK2B,FCER1G,ADGRG3,FES,FGR,FKBP1A,SBNO2,PAXIP1,TMEM131L,ABL1,FYN,IL4I1,GATA3,GBA1,FOXP1,RABGEF1,GPR18,CD274,GSN,SH3KBP1,ANXA3,HHEX,HLA-DMB,HLX,HMOX1,IFNGR1,IGFBP2,APP,IL1B,IL2RA,IL6R,IL15RA,INPP5…
GO:0099503	CC	secretory vesicle	9.69905e-08	0.000278035	1044	179	ADAM8,LHFPL2,ATP8A1,BAIAP2,VTI1B,VAT1,UNC13B,ATG7,CTSC,RAB40B,RAB31,STK11IP,CLK3,SLC15A4,SLC32A1,SIRPA,VTI1A,MAPK14,CST3,NFAM1,CTSG,CTSZ,ADRB1,ABCA13,CLEC12A,DIAPH1,DYNC1H1,AGL,DOCK2,ECE1,ECM1,EGF,ANO6,UNC13D,RAB12,STX2,ENKUR,FCER1G,ADGRG3,FGR,FNDC3A,FSTL4,NBEAL2,DMXL2,UBR4,FOLR3,FPR2,BACE1,SLC17A8,GABBR1,BRI3,GCA,MYRIP,IL4I1,MOXD1,SLC17A5,SIGLEC9,DISC1,AMPD3,BIN1,GNAI2,GNS,COMMD9,GSN,ANXA2,ANXA3…
GO:0016477	BP	cell migration	1.44553e-07	0.000329545	1572	271	CDH2,AKT3,ADAM8,PLXNC1,WASF2,ATP8A1,VAV3,SEMA4F,SEMA4D,GNA13,SDCCAG8,FMNL2,FAT3,JAML,CCR1,CNR2,PODN,COL5A1,CORT,CLDN3,UNC5D,SIRPA,CSF3R,CCBE1,CLDN19,CTSG,TAFA4,GLIPR2,DAB2IP,SH3RF2,DAB1,ACE,DIAPH1,DOCK1,DOCK2,ECM1,EFNA1,EGF,ANO6,EPHA2,AIF1,MARK2,ENPEP,ETS1,PTK2B,FCER1G,PHACTR1,ADGRG3,FGF5,FGR,FOXC1,PAXIP1,PALLD,USP33,CLASP2,LRCH1,FLNA,FLT1,SYNE2,FLT4,SRGAP2,MACF1,FPR2,CORO1C,DAPK2,ZMYND8,IL17RA,A…
GO:0002376	BP	immune system process	1.47842e-07	0.000329545	2606	362	ADAM8,TRIM10,RASGRP1,DHRS2,CDK6,TNIP1,IKZF1,BTN3A3,NOD1,NDRG1,SPON2,RBM14,VAV3,CLEC10A,PIBF1,CEBPA,SEMA4D,BATF,CTSC,ARID5A,TRIM31,CDC37,IRAK3,CMTM7,USP18,SCN11A,ADCY7,NLRP3,CLNK,CLC,PIK3AP1,JAML,SLC15A4,PLD4,CCR1,ACKR2,CMTM3,LTB4R,CNR2,MAP3K8,CREB1,ATF2,CREBBP,ZBTB46,SIRPA,MAPK14,CSF3R,CD300LF,PIK3R6,SHLD1,CTPS1,NFAM1,CTSE,CTSG,TAFA4,DAB2IP,DAPK1,DENND1B,ACE,ASXL1,DOCK2,TSC22D3,ECM1,ANO6,NLRC3,AI…
GO:0046649	BP	lymphocyte activation	1.58069e-07	0.000329545	778	144	ADAM8,RASGRP1,CDK6,IKZF1,VAV3,PIBF1,BATF,CMTM7,NLRP3,CLNK,CLC,JAML,SLC15A4,MAP3K8,ATF2,SIRPA,PIK3R6,SHLD1,CTPS1,NFAM1,CTSG,DOCK2,NLRC3,AIF1,UNC13D,ERBB2,PTK2B,FCER1G,ADGRG3,FGR,FKBP1A,PAXIP1,TMEM131L,ABL1,FYN,IL4I1,GATA3,GBA1,FOXP1,GPR18,CD274,GSN,SH3KBP1,HHEX,HLA-DMB,HLX,IGFBP2,IL1B,IL2RA,IL6R,IL15RA,INPP5D,IRF4,ITGA4,ITK,JAK2,LCK,LFNG,RHOH,CD180,MIR181C,MIR27A,SMAD3,SMAD7,MNDA,MSN,MYB,NBN,NEDD9…
GO:0048870	BP	cell motility	2.28098e-07	0.000435913	1770	295	CDH2,AKT3,ADAM8,PLXNC1,WASF2,CDK6,ATP8A1,VAV3,SEMA4F,SEMA4D,GNA13,SDCCAG8,SCN11A,FMNL2,FAT3,JAML,CCR1,CCSAP,CNR2,PODN,COL5A1,CORT,CLDN3,UNC5D,SIRPA,CSF3R,CFAP54,CCBE1,CLDN19,CTSG,TAFA4,GLIPR2,DAB2IP,SH3RF2,DAB1,ACE,DIAPH1,DNAH8,DOCK1,DOCK2,ECM1,EFNA1,EGF,ANO6,EPHA2,AIF1,MARK2,ENPEP,ETS1,PTK2B,ENKUR,FCER1G,ARMC12,PHACTR1,ADGRG3,FES,FGF5,FGR,FOXC1,PAXIP1,PALLD,USP33,CLASP2,LRCH1,FLNA,FLT1,SYNE2,FLT…
GO:0051240	BP	positive regulation of multicellular organismal process	3.71259e-07	0.00065493	1664	279	AKT3,ADAM8,RASGRP1,PLXNC1,NOD1,SPON2,VAV3,BAIAP2,PIBF1,STK25,UNC13B,CEBPA,SEMA4D,BATF,CFL1,CTSC,KDM5B,ARID5A,IRAK3,CHRM3,NLRP3,CLNK,CCR1,MAP3K8,CPT2,CREB1,ATF2,CHODL,ZBTB46,SIRPA,MAPK14,ADRA1D,PIK3R6,CCBE1,SHLD1,NFAM1,GLIPR2,CUX1,ADRB1,DBN1,DENND1B,ACE,DYNC1H1,AGRP,E2F1,ECM1,ABCA1,EGF,ANO6,AIF1,ENO1,ETS1,F12,ACSL1,PTK2B,FBN2,FCER1G,FES,FGR,FOXC1,PAXIP1,KDM6B,FLNA,FLT1,FLT4,ADNP,DICER1,MACF1,BICRA…
GO:0040011	BP	locomotion	4.05817e-07	0.000664757	1448	247	AKT3,ADAM8,PLXNC1,CDK6,ATP8A1,VAV3,SEMA4F,SEMA4D,GNA13,B3GNT2,CMTM7,LYPLA2,JAML,CCR1,CMTM3,CCSAP,CNR2,PODN,CORT,CLDN3,UNC5D,MAPK14,CSF3R,CMTM2,CCBE1,CLDN19,CTSG,TAFA4,GLIPR2,DAB2IP,SH3RF2,ACE,DIAPH1,DOCK1,DOCK2,RCAN1,ECE1,TYMP,ECM1,EFNA1,EGF,ANO6,EPHA2,AIF1,EPHA5,ERBB2,ETS1,PTK2B,FCER1G,PHACTR1,ADGRG3,FES,FGF5,FGR,PALLD,USP33,MYCBP2,CLASP2,LRCH1,FLNA,FLT1,SYNE2,FLT4,SRGAP2,MACF1,FPR2,CORO1C,DAPK2…
GO:0002521	BP	leukocyte differentiation	5.17205e-07	0.000790737	605	118	ADAM8,RASGRP1,DHRS2,CDK6,IKZF1,CEBPA,CEBPE,BATF,CMTM7,NLRP3,CCR1,CREB1,ATF2,ZBTB46,MAPK14,PIK3R6,NFAM1,DOCK2,EPHA2,ERBB2,PTK2B,FCER1G,ADGRG3,FES,SBNO2,TMEM131L,ABL1,IL4I1,DHRS7B,GATA3,GBA1,FOXP1,GPR18,ANXA2,HHEX,HLX,APP,IL1B,IL2RA,IL6R,IL15RA,INPP5D,IREB2,IRF4,IRF7,ITGA4,ITK,LBR,LCK,LFNG,RHOH,LTF,MIR145,SMAD7,MMP9,MYB,MYC,NEDD9,NFATC1,NFIL3,ROR2,PAX5,VPS54,PF4,PIK3CD,PIK3R1,PKNOX1,TLR9,MED1,DOCK1…
GO:0042581	CC	specific granule	6.1413e-07	0.00088024	160	42	ADAM8,ATP8A1,SLC15A4,CTSZ,CLEC12A,DOCK2,ANO6,ADGRG3,UBR4,FOLR3,FPR2,ANXA3,ANXA11,HP,RAB37,ITGAM,ITGB2,RAB44,LTF,LYZ,OLR1,P2RX1,PLD1,TOLLIP,CMTM6,LRRC7,QSOX1,PTPRJ,TMBIM1,SLC2A5,SLPI,STK10,C3AR1,TRPM2,TSPAN14,GHDC,KCNAB2,PDXK,GGH,MS4A3,SCAMP1,CD47,TMEM63A
GO:1903561	CC	extracellular vesicle	1.33036e-06	0.00167154	2291	329	GNPDA1,MIR1203,CCDC180,MIR3679,MIR4505,MIR4632,TSPAN1,WASF2,CTDSPL,MIR6069,MIR6821,AKR1A1,TUBB4A,ATP8A1,NDRG1,ST3GAL6,CPQ,SPON2,BAIAP2,VAT1,STK25,DCTN2,GNA13,CFL1,CTSC,CDC37,SAT2,PACSIN2,SNX18,SCN11A,LYPLA2,MGAT4A,OSBPL1A,ACSM1,NIBAN1,AP2M1,GSTO2,CLTC,SLC5A10,COL4A2,COL12A1,CPNE4,SIRPA,CSRP1,C16orf89,TOM1L2,CST3,CTNND1,PROM2,CTSG,GLIPR2,CTSZ,AARS1,ACE,DDB1,DYNC1H1,DOCK2,DUT,ECE1,ECM1,EGF,PLBD2,AN…
GO:0043230	CC	extracellular organelle	1.38487e-06	0.00167154	2292	329	GNPDA1,MIR1203,CCDC180,MIR3679,MIR4505,MIR4632,TSPAN1,WASF2,CTDSPL,MIR6069,MIR6821,AKR1A1,TUBB4A,ATP8A1,NDRG1,ST3GAL6,CPQ,SPON2,BAIAP2,VAT1,STK25,DCTN2,GNA13,CFL1,CTSC,CDC37,SAT2,PACSIN2,SNX18,SCN11A,LYPLA2,MGAT4A,OSBPL1A,ACSM1,NIBAN1,AP2M1,GSTO2,CLTC,SLC5A10,COL4A2,COL12A1,CPNE4,SIRPA,CSRP1,C16orf89,TOM1L2,CST3,CTNND1,PROM2,CTSG,GLIPR2,CTSZ,AARS1,ACE,DDB1,DYNC1H1,DOCK2,DUT,ECE1,ECM1,EGF,PLBD2,AN…
GO:0065010	CC	extracellular membrane-bounded organelle	1.38487e-06	0.00167154	2292	329	GNPDA1,MIR1203,CCDC180,MIR3679,MIR4505,MIR4632,TSPAN1,WASF2,CTDSPL,MIR6069,MIR6821,AKR1A1,TUBB4A,ATP8A1,NDRG1,ST3GAL6,CPQ,SPON2,BAIAP2,VAT1,STK25,DCTN2,GNA13,CFL1,CTSC,CDC37,SAT2,PACSIN2,SNX18,SCN11A,LYPLA2,MGAT4A,OSBPL1A,ACSM1,NIBAN1,AP2M1,GSTO2,CLTC,SLC5A10,COL4A2,COL12A1,CPNE4,SIRPA,CSRP1,C16orf89,TOM1L2,CST3,CTNND1,PROM2,CTSG,GLIPR2,CTSZ,AARS1,ACE,DDB1,DYNC1H1,DOCK2,DUT,ECE1,ECM1,EGF,PLBD2,AN…
GO:0005737	CC	cytoplasm	1.53219e-06	0.00175688	11930	1549	CDH2,AKT3,GNPDA1,CDH3,PLA2G4B,ZBED6,SH2D3C,MTRNR2L3,IQCJ-SCHIP1,BHLHE40-AS1,ZNF664-RFLNA,COX17,SNUPN,UST,ADAM8,TSPAN1,PPIF,TRIM10,PREB,HIPK3,RASGRP1,FRY,YAF2,FAM13A,AASS,WASF2,SLC25A13,DHRS9,LHFPL2,DHRS2,CDK6,PLIN3,SLC35B1,AP3S2,GPHN,CDKN1B,STAG1,UBE4B,PRSS16,TRAIP,BCKDK,VPS26C,RTN3,TNIP1,IKZF1,KLHL41,AKR1A1,IRAG1,TUBB4A,NOD1,ANAPC10,ATP8A1,NDRG1,ST3GAL6,CPQ,TUBGCP3,RBM14,VAV3,BAIAP2,TACC3,PIBF1,…
GO:0009605	BP	response to external stimulus	1.63021e-06	0.00178026	2819	407	CDH2,MIR3909,ADAM8,TRIM10,RASGRP1,PLXNC1,CDK6,PLIN3,TNIP1,NOD1,SPON2,RBM14,VAV3,BAIAP2,CLEC10A,CEBPA,SEMA4F,SEMA4D,CEBPE,ATG7,BATF,PRPF8,TXNIP,GAS2L1,B3GNT2,CFL1,CTSC,GJB6,ARID5A,TRIM31,ADAMTS5,CDC37,IRAK3,CMTM7,USP18,SCN11A,LYPLA2,MGLL,NLRP3,IL22RA2,CLNK,CLCN6,PIK3AP1,JAML,SLC15A4,SP7,PLD4,CCR1,CMTM3,CNR2,CLDN3,CPT1A,ATF2,CREBBP,CRY1,MACROD2,SIRPA,DCANP1,MAPK14,CSF3R,CMTM2,CD300LF,PIK3R6,CLDN19,…
GO:0070062	CC	extracellular exosome	1.99481e-06	0.00207941	2195	322	GNPDA1,CCDC180,MIR3679,MIR4505,TSPAN1,WASF2,CTDSPL,MIR6069,MIR6821,AKR1A1,TUBB4A,ATP8A1,NDRG1,ST3GAL6,CPQ,SPON2,BAIAP2,VAT1,STK25,DCTN2,GNA13,CFL1,CTSC,CDC37,SAT2,PACSIN2,SNX18,SCN11A,LYPLA2,MGAT4A,OSBPL1A,ACSM1,NIBAN1,AP2M1,GSTO2,CLTC,SLC5A10,COL4A2,COL12A1,CPNE4,SIRPA,CSRP1,C16orf89,TOM1L2,CST3,CTNND1,PROM2,CTSG,GLIPR2,CTSZ,AARS1,ACE,DDB1,DYNC1H1,DOCK2,DUT,ECE1,ECM1,EGF,PLBD2,ANO6,ENO1,ENPEP,AK…
GO:0006909	BP	phagocytosis	2.74817e-06	0.00274016	236	56	SPON2,VAV3,CEBPE,RAB31,PLD4,SIRPA,CD300LF,TAFA4,DOCK1,DOCK2,ABCA1,ANO6,AIF1,UNC13D,FCER1G,FGR,RAB11FIP2,FPR2,CORO1C,ABL1,FYN,GSN,ANXA3,ANXA11,APOA1,ICAM3,IL1B,IL15RA,ITGAM,ITGB2,XKR5,LDLR,LRP1,NCF4,PAK1,RAB14,PIP4P2,RAB20,PRKCD,PTK2,PTPRJ,RAC1,RARA,NOD2,SFTPD,SLC11A1,SYK,TGM2,RAB7A,ELMO3,DYSF,PLA2G6,MARCO,SCARB1,CD47,ELMO1,ARHGAP25
GO:0060205	CC	cytoplasmic vesicle lumen	4.06166e-06	0.00388109	325	65	VTI1B,VAT1,ATG7,CTSC,STK11IP,MAPK14,CTSG,CTSZ,DYNC1H1,AGL,DOCK2,ECM1,EGF,UNC13D,FGR,FOLR3,BACE1,GCA,AMPD3,GNS,COMMD9,GSN,ANXA2,HP,APOA1,APP,ITIH4,NHLRC3,LTF,LYZ,MNDA,NME2,PLAC8,CYRIB,CAB39,GHRL,PF4,SERPINA1,PKM,TOLLIP,PGM2,PRKCD,CAND1,MAPK1,DNAJC3,PSMB1,PSMB7,PSMD3,LRRC7,QSOX1,PYGL,TRAPPC1,SLPI,XRCC5,ACTN4,TXNDC5,FERMT3,CRISPLD2,GHDC,CAT,PDXK,ACTN1,CREG1,GGH,GMFG,CDA
GO:0031983	CC	vesicle lumen	5.60893e-06	0.00497723	327	65	VTI1B,VAT1,ATG7,CTSC,STK11IP,MAPK14,CTSG,CTSZ,DYNC1H1,AGL,DOCK2,ECM1,EGF,UNC13D,FGR,FOLR3,BACE1,GCA,AMPD3,GNS,COMMD9,GSN,ANXA2,HP,APOA1,APP,ITIH4,NHLRC3,LTF,LYZ,MNDA,NME2,PLAC8,CYRIB,CAB39,GHRL,PF4,SERPINA1,PKM,TOLLIP,PGM2,PRKCD,CAND1,MAPK1,DNAJC3,PSMB1,PSMB7,PSMD3,LRRC7,QSOX1,PYGL,TRAPPC1,SLPI,XRCC5,ACTN4,TXNDC5,FERMT3,CRISPLD2,GHDC,CAT,PDXK,ACTN1,CREG1,GGH,GMFG,CDA
GO:0006955	BP	immune response	5.83303e-06	0.00497723	1819	242	ADAM8,TRIM10,RASGRP1,TNIP1,BTN3A3,NOD1,SPON2,RBM14,VAV3,CLEC10A,SEMA4D,BATF,CTSC,ARID5A,TRIM31,CDC37,IRAK3,USP18,SCN11A,ADCY7,NLRP3,CLNK,CLC,PIK3AP1,SLC15A4,PLD4,CCR1,ACKR2,CMTM3,LTB4R,CNR2,CREBBP,SIRPA,MAPK14,CD300LF,PIK3R6,SHLD1,NFAM1,CTSG,DAB2IP,DAPK1,DENND1B,DOCK2,ECM1,NLRC3,AIF1,ELF1,APOBEC3A,APOBEC3F,UNC13D,PDE12,ETS1,EVPL,F12,PTK2B,FCER1G,FES,FGR,FKBP1A,RAB11FIP2,SBNO2,SIRT2,SCAP,PAXIP1,GR…
GO:0034774	CC	secretory granule lumen	5.8599e-06	0.00497723	322	64	VTI1B,VAT1,ATG7,CTSC,STK11IP,MAPK14,CTSG,CTSZ,DYNC1H1,AGL,DOCK2,ECM1,EGF,UNC13D,FGR,FOLR3,GCA,AMPD3,GNS,COMMD9,GSN,ANXA2,HP,APOA1,APP,ITIH4,NHLRC3,LTF,LYZ,MNDA,NME2,PLAC8,CYRIB,CAB39,GHRL,PF4,SERPINA1,PKM,TOLLIP,PGM2,PRKCD,CAND1,MAPK1,DNAJC3,PSMB1,PSMB7,PSMD3,LRRC7,QSOX1,PYGL,TRAPPC1,SLPI,XRCC5,ACTN4,TXNDC5,FERMT3,CRISPLD2,GHDC,CAT,PDXK,ACTN1,CREG1,GGH,GMFG,CDA
GO:0006954	BP	inflammatory response	7.33328e-06	0.00580625	850	135	PLA2G4B,MIR3909,ADAM8,RASGRP1,TNIP1,NOD1,CEBPA,CTSC,USP18,SCN11A,ADCY7,MGLL,NLRP3,IL22RA2,PIK3AP1,PLD4,CCR1,ACKR2,LTB4R,CNR2,SIRPA,MAPK14,NFAM1,DAB2IP,ACE,ECM1,ANO6,EPHA2,NLRC3,AIF1,UNC13D,ETS1,F12,DAGLB,FGR,SBNO2,KDM6B,STAB1,BRD4,FPR2,IL17RA,ALOX5AP,FUT4,FYN,CERS6,DHRS7B,ABHD12,GATA3,GBA1,NUPR1,FOXP1,RABGEF1,XCR1,HK1,HMOX1,HP,HRH1,APOA1,IFNGR1,APP,IL1B,IL2RA,IL6R,IL16,ITGAM,ITGB2,ITIH4,JAK2,LDLR…
GO:0035579	CC	specific granule membrane	7.56476e-06	0.00580625	91	27	ADAM8,ATP8A1,SLC15A4,CLEC12A,ANO6,ADGRG3,UBR4,FPR2,RAB37,ITGAM,ITGB2,RAB44,OLR1,P2RX1,PLD1,CMTM6,PTPRJ,TMBIM1,SLC2A5,STK10,C3AR1,TRPM2,TSPAN14,KCNAB2,MS4A3,SCAMP1,CD47,TMEM63A
GO:0016310	BP	phosphorylation	7.5955e-06	0.00580625	1805	296	AKT3,SH2D3C,ADAM8,HIPK3,RASGRP1,CDK6,CTDSPL,CDKN1B,BCKDK,VAV3,PIBF1,STK25,CEBPA,SEMA4D,CAMKK2,NEK6,CDC37,SLC2A6,FZD10,IRAK3,AKAP13,LMTK3,IL22RA2,NIBAN1,CLK3,RSKR,MOB3A,ADK,CLDN3,CREB1,ATF2,CREBL2,TRPM6,SIRPA,MAPK14,TTC36,CSNK1D,CSNK1E,PIK3R6,CTBP1,CLDN19,PROM2,CTSG,DAB2IP,DAB1,DGKG,DGKH,DAPK1,ACE,DYRK1A,EFNA1,EGF,EPHA2,AIF1,MARK2,ENO1,AK2,EPHA5,ERBB2,ERG,ERN1,ACSL1,PTK2B,CCNY,FOXK1,FES,FGF5,FGR,S…
GO:0005766	CC	primary lysosome	8.21142e-06	0.00588477	155	37	ATP8A1,VAT1,CTSC,STK11IP,NFAM1,CTSG,ABCA13,DYNC1H1,UNC13D,BRI3,GCA,GNS,ANXA2,ANXA11,RAB37,NHLRC3,RAB44,LYZ,MANBA,MGST1,MNDA,PLAC8,TOLLIP,CMTM6,ACP3,PRCP,PRKCD,MAPK1,DNAJC3,TRAPPC1,RAB5C,C3AR1,TXNDC5,STX7,CREG1,GGH,VNN1,RAB3D
GO:0042582	CC	azurophil granule	8.21142e-06	0.00588477	155	37	ATP8A1,VAT1,CTSC,STK11IP,NFAM1,CTSG,ABCA13,DYNC1H1,UNC13D,BRI3,GCA,GNS,ANXA2,ANXA11,RAB37,NHLRC3,RAB44,LYZ,MANBA,MGST1,MNDA,PLAC8,TOLLIP,CMTM6,ACP3,PRCP,PRKCD,MAPK1,DNAJC3,TRAPPC1,RAB5C,C3AR1,TXNDC5,STX7,CREG1,GGH,VNN1,RAB3D
GO:0010604	BP	positive regulation of macromolecule metabolic process	8.972e-06	0.006235	3538	520	CDH3,SH2D3C,ADAM8,RASGRP1,YAF2,CDK6,CDKN1B,TNIP1,NOD1,SPON2,RBM14,PIBF1,ZNHIT1,CEBPA,SEMA4D,CEBPE,ATG7,BATF,PAIP1,IGF2BP2,CAMKK2,GMEB1,CTSC,KDM5B,ARID5A,MORF4L1,CHD3,TRIM31,CHD4,BAZ2A,FZD10,IRAK3,AKAP13,EGLN3,SGF29,NLRP3,CLNK,NIBAN1,MED12L,SP7,JDP2,DCUN1D3,MOB3A,CLDN3,CREB1,ATF2,CREBBP,CREBL2,CREM,CRY1,MAPK14,E2F7,CSNK1D,CSNK1E,PIK3R6,CCBE1,CTBP1,GLIS1,CLDN19,SHLD1,NFAM1,PROM2,TCF23,DAB2IP,SH3RF2…
GO:0070820	CC	tertiary granule	1.01225e-05	0.0067225	164	38	ADAM8,SIRPA,CST3,CLEC12A,DIAPH1,ANO6,FCER1G,NBEAL2,UBR4,FOLR3,FPR2,HP,ITGAM,ITGB2,LTF,LYZ,MMP9,OLR1,RAB14,SERPINB10,PLD1,ATP6V0A1,PRCP,PTAFR,QSOX1,RAC1,SLC11A1,TNFAIP6,TRPM2,TSPAN14,ATAD3B,STX7,CYSTM1,KCNAB2,GGH,CD47,TMEM63A,CDA
GO:0002757	BP	immune response-activating signaling pathway	1.02598e-05	0.0067225	418	81	TNIP1,BTN3A3,NOD1,VAV3,IRAK3,NLRP3,PIK3AP1,SLC15A4,CMTM3,CREBBP,CD300LF,NFAM1,DAB2IP,DENND1B,ELF1,FCER1G,FGR,RAB11FIP2,GRAMD4,FPR2,ABL1,FYN,PRKD2,LSM14A,GATA3,GBP1,GFI1,FOXP1,RABGEF1,IGHM,INPP5D,IRF4,IRF7,ITK,KCNN4,LCK,LCP2,LTF,ARRB2,MNDA,PAK1,PAK2,TLR7,SLC15A3,PDE4B,PDE4D,PIK3CD,TLR9,LAX1,PRKCB,PRKCD,PRKCH,MAPK1,MAP2K6,BTNL2,RTN4,PTK2,PTPRJ,NLRC4,BCL2,NOD2,SHB,BMX,SYK,MAP3K7,TEC,TRAF6,C3AR1,LAPT…
GO:0009893	BP	positive regulation of metabolic process	1.24527e-05	0.00782679	3852	559	CDH3,SH2D3C,ADAM8,RASGRP1,YAF2,CDK6,CDKN1B,TNIP1,NOD1,SPON2,RBM14,VAV3,PIBF1,ZNHIT1,CEBPA,SEMA4D,CEBPE,ATG7,BATF,PAIP1,IGF2BP2,CAMKK2,GMEB1,CTSC,KDM5B,ARID5A,MORF4L1,CHD3,TRIM31,CHD4,BAZ2A,FZD10,IRAK3,AKAP13,EGLN3,SNX18,SGF29,NLRP3,CLNK,NIBAN1,MED12L,SP7,JDP2,DCUN1D3,MOB3A,CLDN3,CPT1A,CPT2,CREB1,ATF2,CREBBP,CREBL2,CREM,CRY1,MAPK14,E2F7,CSNK1D,CSNK1E,PIK3R6,CCBE1,CTBP1,GLIS1,CLDN19,SHLD1,NFAM1,PRO…
GO:0006793	BP	phosphorus metabolic process	1.26277e-05	0.00782679	2763	420	AKT3,GNPDA1,PLA2G4B,SH2D3C,ADAM8,HIPK3,RASGRP1,AASS,SLC25A13,CDK6,CTDSPL,GPHN,CDKN1B,BCKDK,AKR1A1,VAV3,PIBF1,STK25,CEBPA,SEMA4D,CAMKK2,NEK6,DUSP14,CDC37,NUDT3,SLC2A6,FZD10,IRAK3,AKAP13,ADCY7,LMTK3,ACSM1,IL22RA2,NIBAN1,CLK3,SP7,RSKR,AFMID,MOB3A,ADK,ACOT12,CLDN3,CREB1,ATF2,CREBL2,TRPM6,SIRPA,MAPK14,TTC36,CSNK1D,CSNK1E,TTC7B,PIK3R6,PROCA1,CTBP1,CLDN19,CTPS1,PROM2,PLB1,CTSG,DAB2IP,DAB1,DGKG,DGKH,DAPK…
GO:0043085	BP	positive regulation of catalytic activity	1.56384e-05	0.0094378	1088	187	CDH3,COX17,ADAM8,RASGRP1,CDKN1B,NOD1,VAV3,PIBF1,SEMA4D,CAMKK2,GNA13,GNB5,ADAP1,FZD10,AKAP13,EGLN3,SNX18,NLRP3,AGAP1,DCUN1D3,TBC1D16,CLDN3,MAPK14,PIK3R6,ADRB1,DAB2IP,DAB1,DAPK1,DENND1B,ACE,EFNA1,EGF,EPHA2,MARK2,ARHGAP27,ERBB2,ERN1,ACSL1,PTK2B,CCNY,FGR,RAB11FIP2,TBC1D2B,TAB2,GRAMD4,FLT1,FLT4,SRGAP2,ADNP,PIK3R5,CORO1C,FXN,ABL1,FYN,SERINC5,TBC1D22A,NGEF,PRKD2,GREM1,CYFIP2,GCLM,BIN1,GNAI2,GNAQ,ABR,GSN…
GO:0012505	CC	endomembrane system	1.86141e-05	0.0108012	4691	658	CDH2,PLA2G4B,SNUPN,UST,ADAM8,PREB,RASGRP1,WASF2,DHRS9,LHFPL2,DHRS2,PLIN3,SLC35B1,AP3S2,CDKN1B,PRSS16,VPS26C,RTN3,KLHL41,IRAG1,ATP8A1,NDRG1,ST3GAL6,CPQ,BAIAP2,NXF1,SEC23A,VTI1B,VAT1,STK25,UNC13B,SEMA4F,ATG7,B3GNT2,PHTF1,CTSC,STARD3,PDIA5,RAB40B,RAB31,ADAMTS5,PACSIN2,SNX18,STX1B,CHRM3,LYPLA2,MGAT4A,MGLL,NLRP3,LMTK3,STK11IP,OSBPL1A,OSBPL9,FCHO2,SNAP47,AP2M1,PARD3B,ANTXR2,MUCL1,CLCN6,CLK3,SLC15A4,CLT…
GO:0031325	BP	positive regulation of cellular metabolic process	1.88396e-05	0.0108012	3080	460	CDH3,SH2D3C,ADAM8,RASGRP1,YAF2,CDKN1B,TNIP1,NOD1,RBM14,VAV3,PIBF1,ZNHIT1,CEBPA,SEMA4D,CEBPE,BATF,PAIP1,CAMKK2,GMEB1,ARID5A,MORF4L1,CHD3,TRIM31,CHD4,BAZ2A,FZD10,AKAP13,SNX18,SGF29,NLRP3,NIBAN1,MED12L,SP7,MOB3A,CLDN3,CPT1A,CREB1,ATF2,CREBBP,CREBL2,CREM,CRY1,MAPK14,E2F7,CSNK1D,CSNK1E,PIK3R6,CTBP1,GLIS1,CLDN19,SHLD1,PROM2,DAB2IP,SH3RF2,DAB1,DAPK1,ACE,DDB1,ASXL1,DYRK1A,E2F1,ECE1,EFNA1,EGF,EPHA2,AIF1,E…
GO:0001816	BP	cytokine production	2.27469e-05	0.0121543	859	133	CDH3,ADAM8,RASGRP1,TRAIP,BTN3A3,NOD1,SPON2,PIBF1,BATF,IGF2BP2,ARID5A,IRAK3,ADCY7,NLRP3,CIDEA,CLNK,CLC,PLD4,ATF2,SIRPA,MAPK14,CCBE1,NFAM1,DENND1B,EPHA2,NLRC3,AIF1,ELF1,FCER1G,FGR,MAPKBP1,FLT4,DICER1,IL17RA,ABL1,PRKD2,ZBTB20,GATA3,GATA4,GBA1,GBP1,FOXP1,RABGEF1,GPR18,TRIB2,CD274,HDAC2,ANXA4,HK1,HMOX1,APOA1,IFNGR1,APP,IL1B,IL6R,IL16,INPP5D,IRF4,IRF7,ITK,JAK2,ZBTB34,LTA,ARNT,LTF,MIR145,MIR15B,MIR181C,…
GO:0030234	MF	enzyme regulator activity	2.28694e-05	0.0121543	1214	204	TEN1,SH2D3C,COX17,PREB,RASGRP1,FRY,FAM13A,CDKN1B,NOD1,VAV3,SEC23A,TXNIP,GNA13,GNB5,CTSC,ADAP1,CDC37,AKAP13,CHRM3,AGAP1,TAGAP,FGD4,TBC1D16,MOB3A,SIRPA,MAPK14,PIK3R6,CST3,CSTA,ADRB1,DAB2IP,SH3RF2,DENND1B,DFFA,DOCK1,DOCK2,RCAN1,EEF1D,EGF,MARK2,ARHGAP27,ERCC6,CCNY,PHACTR1,RASA3,MYCBP2,ARHGAP26,TBC1D2B,SSPOP,SRGAP2,CABIN1,PIK3R5,PSD4,HSPBP1,ALOX5AP,FYN,TBC1D22A,NGEF,PLEKHG4,PLEKHG3,FBXO5,NUPR1,GREM1,C…
GO:0006796	BP	phosphate-containing compound metabolic process	2.29895e-05	0.0121543	2737	414	AKT3,PLA2G4B,SH2D3C,ADAM8,HIPK3,RASGRP1,AASS,SLC25A13,CDK6,CTDSPL,GPHN,CDKN1B,BCKDK,AKR1A1,VAV3,PIBF1,STK25,CEBPA,SEMA4D,CAMKK2,NEK6,DUSP14,CDC37,NUDT3,SLC2A6,FZD10,IRAK3,AKAP13,ADCY7,LMTK3,ACSM1,IL22RA2,NIBAN1,CLK3,RSKR,AFMID,MOB3A,ADK,ACOT12,CLDN3,CREB1,ATF2,CREBL2,TRPM6,SIRPA,MAPK14,TTC36,CSNK1D,CSNK1E,TTC7B,PIK3R6,PROCA1,CTBP1,CLDN19,CTPS1,PROM2,PLB1,CTSG,DAB2IP,DAB1,DGKG,DGKH,DAPK1,ACE,RCAN1…
GO:0048583	BP	regulation of response to stimulus	2.33197e-05	0.0121543	4079	588	CDH2,AKT3,CDH3,MTRNR2L3,MIR3909,IQCJ-SCHIP1,ADAM8,PPIF,HIPK3,RASGRP1,FAM13A,TRAIP,TNIP1,BTN3A3,NOD1,RBM14,VAV3,BAIAP2,PIBF1,ZNHIT1,STK25,UNC13B,CEBPA,SEMA4F,SEMA4D,BATF,GNA13,CTSC,NEK6,ARID5A,MORF4L1,CDC37,FZD10,IRAK3,AKAP13,USP18,STX1B,SGF29,ADCY7,MGLL,NLRP3,CIDEA,IL22RA2,CLNK,TAGAP,CLC,PIK3AP1,SLC15A4,FGD4,CCR1,CMTM3,CNR2,CLDN3,CREBBP,CRY1,SIRPA,MIB2,MAPK14,CSNK1D,CSNK1E,CD300LF,PIK3R6,CCBE1,CL…
GO:0002429	BP	immune response-activating cell surface receptor signaling pathway	2.49708e-05	0.0123776	298	61	BTN3A3,VAV3,PIK3AP1,CMTM3,CREBBP,NFAM1,DAB2IP,DENND1B,ELF1,FCER1G,FGR,RAB11FIP2,FPR2,ABL1,FYN,PRKD2,GATA3,GBP1,FOXP1,RABGEF1,IGHM,INPP5D,ITK,KCNN4,LCK,LCP2,LTF,MNDA,PAK1,PAK2,PDE4B,PDE4D,PIK3CD,LAX1,PRKCB,PRKCD,PRKCH,MAPK1,BTNL2,PTK2,PTPRJ,BCL2,NOD2,SHB,BMX,SYK,MAP3K7,TEC,TRAF6,C3AR1,LAPTM5,ZC3H12A,PLA2G6,PRAM1,CARD11,DGKZ,CD247,CD22,THEMIS2,CD38,NR1D1,CD47
GO:0097529	BP	myeloid leukocyte migration	2.54215e-05	0.0123776	241	49	ADAM8,VAV3,JAML,CCR1,SIRPA,CSF3R,CTSG,TAFA4,ANO6,AIF1,PTK2B,FCER1G,FLT1,FPR2,DAPK2,IL17RA,FUT4,GREM1,RABGEF1,HRH1,IL1B,IL6R,CXCR1,ITGA9,ITGB2,MMP2,ROR2,PDE4B,PF4,PIK3CD,PIK3R1,TREM1,PPIB,MAPK1,LGMN,PTK2,PREX1,RAC1,CCL1,NOD2,SFTPD,P2RY12,SYK,TNFAIP6,C3AR1,RIN3,NUP85,CD47,RIPOR2
GO:0048471	CC	perinuclear region of cytoplasm	2.54819e-05	0.0123776	730	134	TSPAN1,TRAIP,IRAG1,NDRG1,SEC23A,VTI1B,SEPTIN9,RAB40B,AKAP13,DCTN3,SNAP47,DCUN1D3,CHODL,VTI1A,CSNK1D,CLDN19,DAB1,TAMALIN,ECE1,ABCA1,NLRC3,AIF1,EPHA5,ERBB2,PTK2B,CASC3,SIRT2,USP33,MAPK8IP3,DICER1,STH,ABL1,FYN,SERINC5,BRI3,NOCT,MOB4,GALNT2,MYRIP,UPF2,DNM3,NUPR1,CYFIP2,DISC1,ANXA4,EHD4,HMOX1,APBA1,ANKRD13D,NANOS1,IGF2R,APP,KCNH1,LAMC2,ARHGAP1,LIMK2,LIMS1,MAP6,MSN,MYO9B,NME2,NTRK2,DEF6,PAK2,UBR5,PDE2A…
GO:0002684	BP	positive regulation of immune system process	2.59069e-05	0.0123776	1023	165	ADAM8,RASGRP1,TNIP1,BTN3A3,NOD1,SPON2,RBM14,VAV3,CEBPA,CTSC,ARID5A,IRAK3,NLRP3,CLNK,PIK3AP1,SLC15A4,CCR1,CMTM3,MAP3K8,CREB1,CREBBP,ZBTB46,SIRPA,CD300LF,PIK3R6,SHLD1,NFAM1,CTSG,DAB2IP,DENND1B,ANO6,AIF1,ELF1,UNC13D,PTK2B,FCER1G,FES,FGR,RAB11FIP2,PAXIP1,SSPOP,GRAMD4,FPR2,DAPK2,ABL1,FUT4,FYN,PRKD2,IL4I1,LSM14A,GATA3,GBP1,GFI1,FOXP1,RABGEF1,CD274,SH3KBP1,HK1,HLA-DMB,HLX,HMOX1,IGFBP2,IGHM,APP,KLK3,IL1B…
GO:0030097	BP	hemopoiesis	2.75044e-05	0.0128726	927	160	ADAM8,TRIM10,RASGRP1,WASF2,DHRS2,CDK6,IKZF1,ZNHIT1,CEBPA,CEBPE,BATF,CHD2,CMTM7,NLRP3,ARL11,SP7,PLD4,CCR1,CREB1,ATF2,ZBTB46,MAPK14,CSF3R,PIK3R6,NFAM1,ACE,ASXL1,DOCK2,EPHA2,ERBB2,ERCC2,ALAS1,ETS1,ETV6,PTK2B,FCER1G,ADGRG3,FES,SBNO2,FOXC1,FLNA,NBEAL2,TMEM131L,KAT6B,SSBP3,BRD1,ABL1,IL4I1,DHRS7B,L3MBTL1,GATA3,GBA1,FOXP1,GP9,GPR18,HIPK2,ANXA2,HHEX,HLX,APP,IL1B,IL2RA,IL6R,IL15RA,INPP5D,IREB2,IRF4,IRF7,IT…
GO:0048518	BP	positive regulation of biological process	2.95614e-05	0.0135586	6327	875	CDH2,AKT3,CDH3,ZBED6,SH2D3C,IQCJ-SCHIP1,COX17,ADAM8,PPIF,RASGRP1,YAF2,PLXNC1,WASF2,RBM5,LHFPL2,CDK6,PLIN3,CDKN1B,TNIP1,BTN3A3,NOD1,ATP8A1,SPON2,RBM14,VAV3,BAIAP2,PIBF1,ZNHIT1,STK25,UNC13B,CEBPA,SEMA4F,SEMA4D,CEBPE,ATG7,BATF,PAIP1,TXNIP,IGF2BP2,CAMKK2,GMEB1,CFL1,CTSC,KDM5B,NEK6,SEPTIN9,PPP1R13L,ARID5A,MORF4L1,RAB31,CHD3,TRIM31,CHD4,BAZ2A,FZD10,IRAK3,AKAP13,EGLN3,SNX18,STX1B,SGF29,CHRM3,NLRP3,RNF15…
GO:0051239	BP	regulation of multicellular organismal process	3.12613e-05	0.0140572	3100	461	AKT3,CDH3,ZNF664-RFLNA,ADAM8,RASGRP1,PLXNC1,CDK6,CDKN1B,TRAIP,BTN3A3,NOD1,SPON2,VAV3,BAIAP2,PIBF1,STK25,UNC13B,CEBPA,SEMA4F,SEMA4D,BATF,IGF2BP2,CFL1,CTSC,KDM5B,ARID5A,ADAMTS5,IRAK3,STX1B,SCN11A,SGF29,ADCY7,CHRM3,MGLL,NLRP3,CIDEA,CLNK,CLC,ADD1,SLC15A4,PLD4,CCR1,CCSAP,CNR2,COL4A2,MAP3K8,CPT2,CREB1,ATF2,CHODL,ZBTB46,CRY1,SIRPA,DCANP1,MAPK14,CSF3R,RFLNA,ADRA1D,CD300LF,PIK3R6,CST3,CCBE1,SHLD1,CHADL,NF…
GO:0006952	BP	defense response	3.39739e-05	0.0149832	1778	240	PLA2G4B,MIR3909,ADAM8,TRIM10,RASGRP1,TNIP1,NOD1,SPON2,RBM14,CLEC10A,CEBPA,CEBPE,ATG7,BATF,CTSC,ARID5A,TRIM31,ADAMTS5,CDC37,IRAK3,SP140,USP18,SCN11A,ADCY7,MGLL,NLRP3,IL22RA2,CLNK,PIK3AP1,SLC15A4,PLD4,CCR1,ACKR2,LTB4R,CNR2,CREBBP,SIRPA,MAPK14,CSF3R,CD300LF,PIK3R6,CST3,NFAM1,CTSG,DAB2IP,DAPK1,ACE,ECM1,ANO6,EPHA2,NLRC3,AIF1,APOBEC3A,APOBEC3F,UNC13D,PDE12,ETS1,EVPL,F12,PTK2B,FCER1G,DAGLB,FGR,RAB11FIP2…
GO:0098588	CC	bounding membrane of organelle	3.58706e-05	0.0155211	2137	329	PLA2G4B,UST,ADAM8,TSPAN1,RASGRP1,LHFPL2,PLIN3,SLC35B1,RTN3,KLHL41,IRAG1,ATP8A1,NDRG1,ST3GAL6,SEC23A,VTI1B,VAT1,UNC13B,B3GNT2,CTSC,STARD3,RAB31,SLC2A6,PACSIN2,SNX18,MGAT4A,NLRP3,LMTK3,STK11IP,OSBPL9,AP2M1,ANTXR2,CLCN6,SLC15A4,CLTC,MFSD12,ATP6V1G3,CPT1A,ATF2,SLC32A1,SIRPA,VTI1A,CSF3R,CSNK1D,NFAM1,PROM2,GLIPR2,CTSZ,ABCA13,CLVS1,CLEC12A,DIAPH1,ECE1,EGF,ANO6,RAB12,ENO1,ENPEP,ERBB2,ACSL1,CYB561A3,FCER1…
GO:0090575	CC	RNA polymerase II transcription regulator complex	4.19365e-05	0.0174692	246	53	CEBPA,CEBPE,BATF,CHD4,JDP2,CREB1,ATF2,CREM,E2F7,E2F1,ERCC2,ERCC3,USP22,ADNP,FOSL2,GATA4,HIPK2,ANXA2,HNRNPAB,ARNT,SMAD3,SMAD4,SMAD7,MAFG,MAX,MYB,MYC,NFE2,NFIL3,POU2F1,MED1,RARA,BACH2,RXRA,STAT3,STAT4,TAF6,TAF12,TCEA1,TCF3,TCF12,TFDP1,THRB,TLE1,TLE3,LMO4,RUNX1,NCOA1,HYAL2,MED17,MED27,CLOCK,MED24,MAFB
GO:0002764	BP	immune response-regulating signaling pathway	4.22099e-05	0.0174692	444	82	TNIP1,BTN3A3,NOD1,VAV3,IRAK3,NLRP3,PIK3AP1,SLC15A4,CMTM3,CREBBP,CD300LF,NFAM1,DAB2IP,DENND1B,ELF1,FCER1G,FGR,RAB11FIP2,GRAMD4,FPR2,ABL1,FYN,PRKD2,LSM14A,GATA3,GBP1,GFI1,FOXP1,RABGEF1,IGHM,INPP5D,IRF4,IRF7,ITK,KCNN4,LCK,LCP2,LTF,ARRB2,MNDA,PAK1,PAK2,TLR7,SLC15A3,PDE4B,PDE4D,PIK3CD,TLR9,LAX1,PRKCB,PRKCD,PRKCH,PRKCQ,MAPK1,MAP2K6,BTNL2,RTN4,PTK2,PTPRJ,NLRC4,BCL2,NOD2,SHB,BMX,SYK,MAP3K7,TEC,TRAF6,C3AR…
GO:0003824	MF	catalytic activity	4.2658e-05	0.0174692	5480	741	AKT3,GNPDA1,PLA2G4B,UST,ADAM8,PPIF,TRIM10,HIPK3,AASS,DHRS9,DHRS2,CDK6,CTDSPL,GPHN,UBE4B,PRSS16,TRAIP,BCKDK,AKR1A1,ABCA10,TUBB4A,ATP8A1,ST3GAL6,CPQ,ZNHIT1,VAT1,STK25,ATG7,RPP38,CAMKK2,GNA13,B3GNT2,GNB5,CTSC,KDM5B,NEK6,SEPTIN9,PDIA5,RAB40B,RAB31,CHD2,CHD3,DUSP14,TRIM31,CHD4,ADAMTS8,ADAMTS5,HIBADH,NUDT3,IRAK3,EGLN3,SAT2,USP18,ADCY7,CHRM3,LYPLA2,MGAT4A,MGLL,ADPRHL1,NLRP3,LMTK3,RNF157,RHPN1,FBXO17,ARL…
GO:0036211	BP	protein modification process	4.41043e-05	0.0175888	3556	517	AKT3,SH2D3C,UST,ADAM8,PPIF,TRIM10,HIPK3,RASGRP1,FRY,CDK6,CTDSPL,GPHN,CDKN1B,UBE4B,CWC27,TRAIP,BCKDK,TNIP1,KLHL41,ANAPC10,ST3GAL6,RBM14,PIBF1,STK25,CEBPA,SEMA4D,ATG7,CAMKK2,B3GNT2,KDM5B,NEK6,ARID5A,MORF4L1,RAB40B,CHD3,DUSP14,TRIM31,CHD4,CDC37,BAZ2A,FZD10,IRAK3,AKAP13,EGLN3,USP18,SGF29,CHRM3,LYPLA2,MGAT4A,ADPRHL1,LMTK3,RNF157,FBXO17,IL22RA2,NIBAN1,CLK3,JDP2,AGBL1,DCUN1D3,RSKR,MOB3A,UBE2QL1,CLDN3,CR…
GO:0012501	BP	programmed cell death	4.44839e-05	0.0175888	1978	302	MTRNR2L3,ADAM8,PPIF,HIPK3,RBM5,DHRS2,CDKN1B,UBE4B,TRAIP,RTN3,NOD1,STK25,UNC13B,SEMA4D,ATG7,TXNIP,CFL1,CTSC,NEK6,GJB6,PPP1R13L,MORF4L1,EGLN3,NLRP3,RNF157,CIDEA,SLC5A11,CLC,DCUN1D3,TMEM219,UNC5D,ATF2,MAPK14,DAB2IP,SH3RF2,AARS1,DAPK1,ACE,DDB1,DFFA,DNMT3A,DOCK1,TSC22D3,E2F1,EFNA1,ANO6,EPHA2,AIF1,ENO1,ERBB2,ERCC2,ERCC3,ERCC6,ERN1,ETV6,PTK2B,PUF60,SIRT2,FOXC1,FOXO1,GRAMD4,FLNA,MAPK8IP3,FLT4,TRIM2,PPP1R…
GO:0050776	BP	regulation of immune response	4.68298e-05	0.0179816	857	136	ADAM8,RASGRP1,TNIP1,BTN3A3,NOD1,RBM14,VAV3,BATF,ARID5A,CDC37,IRAK3,USP18,ADCY7,NLRP3,CLNK,CLC,PIK3AP1,SLC15A4,CMTM3,CREBBP,MAPK14,CD300LF,PIK3R6,SHLD1,NFAM1,CTSG,DAB2IP,DENND1B,ECM1,NLRC3,ELF1,UNC13D,EVPL,FCER1G,FES,FGR,FKBP1A,RAB11FIP2,PAXIP1,GRAMD4,FPR2,ABL1,FYN,PRKD2,IL4I1,SAMHD1,LSM14A,GATA3,GBP1,GFI1,FOXP1,RABGEF1,CD274,HLA-DMB,HLX,HMOX1,IGHM,KLK3,IL1B,INPP5D,IRF4,IRF7,ITGAM,ITGB2,ITK,JAK2,K…
GO:0051173	BP	positive regulation of nitrogen compound metabolic process	4.70519e-05	0.0179816	3134	463	SH2D3C,ADAM8,RASGRP1,YAF2,CDKN1B,TNIP1,NOD1,RBM14,PIBF1,ZNHIT1,CEBPA,SEMA4D,CEBPE,ATG7,BATF,PAIP1,CAMKK2,GMEB1,CTSC,ARID5A,MORF4L1,CHD3,TRIM31,CHD4,BAZ2A,FZD10,AKAP13,EGLN3,SGF29,NLRP3,NIBAN1,MED12L,SP7,JDP2,DCUN1D3,MOB3A,CLDN3,CREB1,ATF2,CREBBP,CREBL2,CREM,CRY1,MAPK14,E2F7,CSNK1D,CSNK1E,PIK3R6,CCBE1,CTBP1,GLIS1,CLDN19,SHLD1,PROM2,DAB2IP,SH3RF2,DAB1,DAPK1,ACE,DDB1,ASXL1,DYRK1A,E2F1,EFNA1,EGF,AIF1…
GO:0030334	BP	regulation of cell migration	4.79813e-05	0.0179816	1031	175	AKT3,ADAM8,PLXNC1,ATP8A1,SEMA4F,SEMA4D,GNA13,CCR1,PODN,CORT,CLDN3,UNC5D,CCBE1,CLDN19,GLIPR2,DAB2IP,SH3RF2,ACE,DIAPH1,DOCK1,ECM1,EFNA1,EGF,ANO6,EPHA2,AIF1,ETS1,PTK2B,PHACTR1,ADGRG3,FGF5,FGR,CLASP2,LRCH1,FLNA,FLT1,SYNE2,FLT4,SRGAP2,MACF1,FPR2,CORO1C,DAPK2,ZMYND8,ABL1,FUT4,GAB1,PRKD2,PTPN23,NSMF,PLEKHG3,GATA3,FBXO5,GCNT2,GREM1,FOXP1,AGO2,RABGEF1,GNAI2,GPR18,IGSF10,SCAI,GRB7,CD274,CARD10,CERS2,ANXA3,…
GO:1903131	BP	mononuclear cell differentiation	4.86137e-05	0.0179816	474	90	ADAM8,RASGRP1,DHRS2,CDK6,IKZF1,BATF,CMTM7,NLRP3,ATF2,ZBTB46,PIK3R6,NFAM1,DOCK2,ERBB2,PTK2B,FCER1G,ADGRG3,FES,TMEM131L,ABL1,IL4I1,GATA3,GBA1,FOXP1,GPR18,HHEX,HLX,IL1B,IL2RA,IL6R,IL15RA,INPP5D,IRF4,IRF7,ITGA4,ITK,LCK,LFNG,RHOH,SMAD7,MYB,MYC,NFATC1,NFIL3,PAX5,PIK3CD,PIK3R1,PKNOX1,TLR9,MED1,DOCK10,AMBRA1,CHD7,LMBR1L,PRKCZ,LRRC8A,ZMIZ1,ARID1B,PREX1,PTPRJ,RARA,BCL2,BCL3,BCL6,VSIR,SEMA4A,SHB,ST3GAL1,BCL…
GO:1901575	BP	organic substance catabolic process	5.30925e-05	0.019049	2140	311	GNPDA1,PLA2G4B,ADAM8,AASS,CDKN1B,UBE4B,PRSS16,BCKDK,AKR1A1,ANAPC10,CPQ,CEBPA,ATG7,PAIP1,IGF2BP2,CTSC,TRIM31,HIBADH,NUDT3,SLC2A6,IRAK3,USP18,PLCD3,SLCO2B1,LYPLA2,MGLL,CIDEA,FBXO17,AFMID,CPT1A,CPT2,CARNMT1,MAPK14,TTC36,CSNK1D,CSNK1E,CST3,ARK2N,PLB1,CTSZ,DAB2IP,SH3RF2,ACE,DDB1,DFFA,SARDH,AGL,DUT,E2F1,ECE1,TYMP,AGO3,EFNA1,EGF,PLBD2,UBR1,ACSF3,APOBEC3A,APOBEC3F,TET3,RAB12,PDE12,ENO1,ENPEP,ERN1,PTK2B,F…
GO:0008219	BP	cell death	5.31608e-05	0.019049	2144	324	ZBED6,MTRNR2L3,ADAM8,PPIF,HIPK3,RBM5,DHRS2,CDKN1B,UBE4B,TRAIP,RTN3,NOD1,STK25,UNC13B,SEMA4D,ATG7,TXNIP,CFL1,CTSC,NEK6,GJB6,PPP1R13L,MORF4L1,EGLN3,NLRP3,RNF157,CIDEA,SLC5A11,CLNK,CLC,DCUN1D3,TMEM219,UNC5D,ATF2,MAPK14,CTSZ,DAB2IP,SH3RF2,AARS1,DAPK1,ACE,DDB1,DFFA,DNMT3A,DOCK1,TSC22D3,E2F1,EFNA1,ANO6,EPHA2,AIF1,PDE12,ENO1,ERBB2,ERCC2,ERCC3,ERCC6,ERN1,ETV6,PTK2B,PUF60,SIRT2,FOXC1,FOXO1,GRAMD4,FLNA,MAP…
GO:0017076	MF	purine nucleotide binding	5.4524e-05	0.0192369	1976	312	AKT3,HIPK3,CDK6,GPHN,BCKDK,ABCA10,TUBB4A,NOD1,ATP8A1,STK25,CAMKK2,GNA13,NEK6,SEPTIN9,RAB40B,RAB31,CHD2,CHD3,CHD4,HIBADH,IRAK3,ADCY7,NLRP3,LMTK3,ARL11,ACSM1,AGAP1,CLCN6,CLK3,RSKR,ADK,MAP3K8,UBE2QL1,ACOT12,TRPM6,CNBD2,MAPK14,CSNK1D,CSNK1E,CTBP1,CTPS1,ABCA13,TTLL11,AARS1,DGKG,DGKH,DAPK1,DQX1,PARP15,DDX10,DNAH6,DNAH8,DYNC1H1,DYRK1A,ABCA1,EPHA2,ACSF3,NLRC3,MARK2,RAB12,AK2,EPHA5,ERBB2,ERCC2,ERCC3,ERCC6…
GO:0070821	CC	tertiary granule membrane	5.55863e-05	0.0193146	73	21	ADAM8,SIRPA,CLEC12A,ANO6,FCER1G,NBEAL2,UBR4,FPR2,ITGAM,ITGB2,OLR1,RAB14,PLD1,PTAFR,SLC11A1,TRPM2,TSPAN14,CYSTM1,KCNAB2,CD47,TMEM63A
GO:0048523	BP	negative regulation of cellular process	6.02078e-05	0.020113	4899	688	CDH2,AKT3,TEN1,ZBED6,MTRNR2L3,IQCJ-SCHIP1,ZNF664-RFLNA,MIR4632,ADAM8,PPIF,HIPK3,YAF2,PLXNC1,AASS,WASF2,RBM5,DHRS2,CDK6,CTDSPL,CDKN1B,TRAIP,BCKDK,TNIP1,IKZF1,TUBB4A,NDRG1,RBM14,PIBF1,VAT1,CEBPA,SEMA4F,SEMA4D,PAIP1,TXNIP,IGF2BP2,LBX1,GNA13,GNB5,CFL1,TCFL5,CTSC,KDM5B,GJB6,PPP1R13L,ARID5A,CBX1,CCDC85B,CHD3,TRIM31,CHD4,ADAMTS8,BAZ2A,IRAK3,PACSIN2,USP18,STX1B,KLF12,NLRP3,RNF157,RHPN1,CIDEA,CLNK,NIBAN1,…
GO:0050778	BP	positive regulation of immune response	6.03189e-05	0.020113	686	113	ADAM8,RASGRP1,TNIP1,BTN3A3,NOD1,RBM14,VAV3,ARID5A,IRAK3,NLRP3,CLNK,PIK3AP1,SLC15A4,CMTM3,CREBBP,CD300LF,SHLD1,NFAM1,CTSG,DAB2IP,DENND1B,ELF1,FCER1G,FGR,RAB11FIP2,PAXIP1,GRAMD4,FPR2,ABL1,FYN,PRKD2,LSM14A,GATA3,GBP1,GFI1,FOXP1,RABGEF1,CD274,HLA-DMB,HLX,IGHM,KLK3,IL1B,INPP5D,IRF4,IRF7,ITGAM,ITGB2,ITK,JAK2,KCNN4,LCK,LCP2,LTA,LTF,ARRB2,MNDA,PAK1,PAK2,TLR7,SLC15A3,PDE4B,PDE4D,CYRIB,PIK3CD,TLR9,MED1,LAX…
GO:0006915	BP	apoptotic process	6.12789e-05	0.020113	1915	293	MTRNR2L3,ADAM8,PPIF,HIPK3,RBM5,DHRS2,CDKN1B,UBE4B,TRAIP,RTN3,NOD1,STK25,UNC13B,SEMA4D,ATG7,TXNIP,CFL1,CTSC,NEK6,GJB6,PPP1R13L,MORF4L1,EGLN3,NLRP3,RNF157,CIDEA,SLC5A11,CLC,DCUN1D3,TMEM219,UNC5D,ATF2,MAPK14,DAB2IP,SH3RF2,AARS1,DAPK1,ACE,DDB1,DFFA,DNMT3A,DOCK1,TSC22D3,E2F1,EFNA1,ANO6,EPHA2,AIF1,ENO1,ERBB2,ERCC2,ERCC3,ERCC6,ERN1,ETV6,PTK2B,PUF60,SIRT2,FOXC1,FOXO1,GRAMD4,FLNA,MAPK8IP3,FLT4,TRIM2,PPP1R…
GO:0030595	BP	leukocyte chemotaxis	6.19399e-05	0.020113	241	48	ADAM8,VAV3,JAML,CCR1,CNR2,CSF3R,CTSG,TAFA4,ANO6,AIF1,PTK2B,FCER1G,FLT1,FPR2,DAPK2,IL17RA,GREM1,GPR18,HRH1,IL1B,IL6R,CXCR1,IL16,ITGA9,ITGB2,MMP2,NEDD9,PDE4B,PF4,PIK3CD,TREM1,PPIB,MAPK1,LGMN,PTK2,PREX1,RAC1,CCL1,NOD2,CXCR5,SFTPD,SYK,TNFAIP6,C3AR1,TRPM2,CXCR4,RIN3,NUP85,RIPOR2
GO:0048519	BP	negative regulation of biological process	6.27332e-05	0.020113	5842	773	CDH2,AKT3,CDH3,MIR937,TEN1,MIR1287,ZBED6,MTRNR2L3,MIR3909,IQCJ-SCHIP1,ZNF664-RFLNA,MIR4632,ADAM8,PPIF,TRIM10,HIPK3,FRY,YAF2,PLXNC1,AASS,WASF2,RBM5,DHRS2,CDK6,CTDSPL,CDKN1B,TRAIP,BCKDK,RTN3,TNIP1,IKZF1,TUBB4A,NDRG1,RBM14,PIBF1,VAT1,CEBPA,SEMA4F,SEMA4D,PAIP1,TXNIP,IGF2BP2,LBX1,GNA13,GNB5,CFL1,TCFL5,CTSC,KDM5B,GJB6,PPP1R13L,ARID5A,CBX1,CCDC85B,CHD3,TRIM31,CHD4,ADAMTS8,ADAMTS5,BAZ2A,FZD10,IRAK3,PACSI…
GO:0101002	CC	ficolin-1-rich granule	6.31463e-05	0.020113	185	41	ADAM8,ATG7,SIRPA,MAPK14,CST3,CTSZ,DIAPH1,AGL,FCER1G,NBEAL2,UBR4,FPR2,AMPD3,GNS,COMMD9,GSN,ITGB2,MMP9,MNDA,NME2,CAB39,SERPINA1,SERPINB10,PKM,ATP6V0A1,PGM2,PRCP,CAND1,MAPK1,PSMB1,PSMB7,PSMD3,PYGL,RAC1,SLC11A1,TNFAIP6,TRPM2,CRISPLD2,ATAD3B,CAT,GMFG,CDA
GO:0043412	BP	macromolecule modification	6.54141e-05	0.0203821	3785	541	AKT3,SH2D3C,UST,ADAM8,PPIF,TRIM10,HIPK3,RASGRP1,FRY,CDK6,CTDSPL,GPHN,CDKN1B,UBE4B,CWC27,TRAIP,BCKDK,TNIP1,KLHL41,ANAPC10,ST3GAL6,RBM14,PIBF1,STK25,CEBPA,SEMA4D,ATG7,CAMKK2,B3GNT2,KDM5B,NEK6,WDR4,ARID5A,MORF4L1,RAB40B,CHD3,DUSP14,TRIM31,CHD4,CDC37,BAZ2A,FZD10,IRAK3,AKAP13,EGLN3,USP18,SGF29,CHRM3,LYPLA2,MGAT4A,ADPRHL1,LMTK3,RNF157,FBXO17,IL22RA2,NIBAN1,CLK3,ALKBH2,JDP2,AGBL1,DCUN1D3,RSKR,MOB3A,UBE2…
GO:0030554	MF	adenyl nucleotide binding	6.62627e-05	0.0203821	1623	269	AKT3,HIPK3,CDK6,GPHN,BCKDK,ABCA10,NOD1,ATP8A1,STK25,CAMKK2,NEK6,CHD2,CHD3,CHD4,HIBADH,IRAK3,ADCY7,NLRP3,LMTK3,ACSM1,CLCN6,CLK3,RSKR,ADK,MAP3K8,UBE2QL1,ACOT12,TRPM6,CNBD2,MAPK14,CSNK1D,CSNK1E,CTBP1,CTPS1,ABCA13,TTLL11,AARS1,DGKG,DGKH,DAPK1,DQX1,PARP15,DDX10,DNAH6,DNAH8,DYNC1H1,DYRK1A,ABCA1,EPHA2,ACSF3,NLRC3,MARK2,AK2,EPHA5,ERBB2,ERCC2,ERCC3,ERCC6,ERN1,ACSL1,PTK2B,FES,FGR,SIRT2,KIF21B,CUL9,RAD54L2,…
GO:0019222	BP	regulation of metabolic process	6.79318e-05	0.0203821	6996	893	AKT3,CDH3,MIR937,TEN1,MIR1287,NPPA-AS1,ZBED6,SH2D3C,MIR3909,MIR4632,COX17,ADAM8,PPIF,HIPK3,RASGRP1,FRY,YAF2,AASS,RBM5,CDK6,CTDSPL,CDKN1B,TRAIP,BCKDK,RTN3,TNIP1,IKZF1,BTN3A3,NOD1,SPON2,RBM14,VAV3,PIBF1,ZNHIT1,CEBPA,SEMA4D,CEBPE,ATG7,BATF,PAIP1,TXNIP,IGF2BP2,CAMKK2,GMEB1,TCFL5,CTSC,KDM5B,NEK6,LINC01833,PPP1R13L,ARID5A,MORF4L1,CBX1,CCDC85B,CHD2,CHD3,TRIM31,CHD4,ADAMTS5,CDC37,PSIP1,BAZ2A,SLC2A6,FZD10…
GO:0048522	BP	positive regulation of cellular process	6.83161e-05	0.0203821	5627	789	CDH2,AKT3,CDH3,ZBED6,SH2D3C,IQCJ-SCHIP1,COX17,ADAM8,PPIF,RASGRP1,YAF2,PLXNC1,WASF2,RBM5,CDK6,CDKN1B,TNIP1,NOD1,ATP8A1,RBM14,VAV3,BAIAP2,PIBF1,ZNHIT1,STK25,UNC13B,CEBPA,SEMA4F,SEMA4D,CEBPE,ATG7,BATF,PAIP1,TXNIP,CAMKK2,GMEB1,CTSC,KDM5B,NEK6,SEPTIN9,PPP1R13L,ARID5A,MORF4L1,RAB31,CHD3,TRIM31,CHD4,BAZ2A,FZD10,AKAP13,SNX18,STX1B,SGF29,CHRM3,NLRP3,RNF157,NIBAN1,MED12L,AP2M1,ADD1,PIK3AP1,JAML,SLC15A4,SP7…
GO:0030098	BP	lymphocyte differentiation	6.93822e-05	0.0203821	422	81	ADAM8,RASGRP1,CDK6,IKZF1,BATF,CMTM7,NLRP3,ATF2,PIK3R6,NFAM1,DOCK2,ERBB2,PTK2B,FCER1G,ADGRG3,TMEM131L,ABL1,IL4I1,GATA3,GBA1,FOXP1,GPR18,HHEX,HLX,IL1B,IL2RA,IL6R,IL15RA,INPP5D,IRF4,ITGA4,ITK,LCK,LFNG,RHOH,SMAD7,MYB,NFIL3,PAX5,PIK3CD,PIK3R1,PKNOX1,TLR9,DOCK10,AMBRA1,CHD7,LMBR1L,PRKCZ,LRRC8A,ZMIZ1,ARID1B,PREX1,PTPRJ,RARA,BCL2,BCL3,BCL6,VSIR,SEMA4A,SHB,ST3GAL1,BCL11B,SPN,SRF,STAT3,SYK,TCF3,TPD52,TNFSF…
GO:0050900	BP	leukocyte migration	7.02179e-05	0.0203821	393	73	ADAM8,VAV3,JAML,CCR1,CNR2,SIRPA,CSF3R,CTSG,TAFA4,ECM1,ANO6,AIF1,PTK2B,FCER1G,LRCH1,FLT1,FPR2,DAPK2,IL17RA,ABL1,FUT4,FYN,GATA3,GBA1,GREM1,RABGEF1,GPR18,HMOX1,HRH1,APP,IL1B,IL6R,CXCR1,IL16,ITGA4,ITGA9,ITGB2,ITGB7,LCK,MMP2,MSN,NEDD9,ROR2,PDE4B,PF4,PIK3CD,PIK3R1,TREM1,PPIB,MAPK1,LGMN,PTAFR,PTK2,PREX1,RAC1,CCL1,SELP,SELPLG,NOD2,CXCR5,SFTPD,P2RY12,SPN,STK10,SYK,TNFAIP6,C3AR1,TRPM2,CXCR4,RIN3,NUP85,CD34…
GO:0019220	BP	regulation of phosphate metabolic process	7.1056e-05	0.0203821	1360	219	SH2D3C,ADAM8,HIPK3,RASGRP1,CTDSPL,CDKN1B,VAV3,PIBF1,CEBPA,SEMA4D,CAMKK2,CDC37,SLC2A6,FZD10,IRAK3,AKAP13,IL22RA2,NIBAN1,MOB3A,CLDN3,ATF2,CREBL2,SIRPA,TTC36,CSNK1D,PIK3R6,CLDN19,PROM2,DAB2IP,DAB1,ACE,RCAN1,EFNA1,EGF,EPHA2,AIF1,MARK2,ENO1,ERBB2,ERN1,ACSL1,PTK2B,CCNY,FGF5,FGR,FKBP1A,SIRT2,TAB2,FLT1,FLT4,CAMTA1,SMG6,ADNP,PIK3R5,FPR2,CORO1C,ABL1,FYN,CNEP1R1,PRKD2,WWTR1,NSMF,ZBTB20,GBA1,NUPR1,GREM1,INPP…
GO:0070887	BP	cellular response to chemical stimulus	7.11015e-05	0.0203821	2746	397	ZBED6,ADAM8,PPIF,DHRS2,CDKN1B,TRAIP,TNIP1,AKR1A1,NOD1,NDRG1,ST3GAL6,SPON2,VAV3,BAIAP2,STK25,UNC13B,CEBPA,CEBPE,ATG7,PRPF8,GAS2L1,CAMKK2,B3GNT2,GNB5,KDM5B,GJB6,ARID5A,RAB31,CDC37,FZD10,IRAK3,EGLN3,USP18,ADCY7,SLCO2B1,CHRM3,NLRP3,ACSM1,IL22RA2,ADD1,GSTO2,JAML,CCR1,ACKR2,CNR2,A3GALT2,CPNE4,CPT1A,CREB1,ATF2,CRY1,SIRPA,MAPK14,CSF3R,CD300LF,CTSG,TAFA4,DAB2IP,DAPK1,ACE,DIAPH1,DNMT3A,AGRP,E2F1,ECM1,ABCA1…
GO:0045064	BP	T-helper 2 cell differentiation	7.24243e-05	0.020505	18	10	BATF,NLRP3,GATA3,HLX,MYB,PRKCZ,RARA,BCL3,BCL6,TNFSF4
GO:0000323	CC	lytic vacuole	7.59091e-05	0.0208617	739	127	ADAM8,TSPAN1,PRSS16,ATP8A1,CPQ,VTI1B,VAT1,CTSC,STARD3,SLC2A6,STK11IP,CLNK,AP2M1,CLCN6,SLC15A4,CLTC,MFSD12,CSF3R,NFAM1,CTSG,CTSZ,ABCA13,ACE,DYNC1H1,ECE1,EGF,PLBD2,UNC13D,RAB12,ENPEP,CYB561A3,DAGLB,ARSG,TAB2,BACE1,MFSD8,BRI3,GCA,GALC,TECPR1,IL4I1,GBA1,SLC17A5,GNA11,GNAQ,GNS,ANXA2,HLA-DMB,ANXA11,RAB37,IFNAR1,IL1B,KCNE1,KCNQ1,NHLRC3,LDLR,RAB44,LRP1,LYZ,ARRB1,MANBA,MGST1,MNDA,NAGLU,NCF4,TLR7,SLC15A3,P…
GO:0005764	CC	lysosome	7.59091e-05	0.0208617	739	127	ADAM8,TSPAN1,PRSS16,ATP8A1,CPQ,VTI1B,VAT1,CTSC,STARD3,SLC2A6,STK11IP,CLNK,AP2M1,CLCN6,SLC15A4,CLTC,MFSD12,CSF3R,NFAM1,CTSG,CTSZ,ABCA13,ACE,DYNC1H1,ECE1,EGF,PLBD2,UNC13D,RAB12,ENPEP,CYB561A3,DAGLB,ARSG,TAB2,BACE1,MFSD8,BRI3,GCA,GALC,TECPR1,IL4I1,GBA1,SLC17A5,GNA11,GNAQ,GNS,ANXA2,HLA-DMB,ANXA11,RAB37,IFNAR1,IL1B,KCNE1,KCNQ1,NHLRC3,LDLR,RAB44,LRP1,LYZ,ARRB1,MANBA,MGST1,MNDA,NAGLU,NCF4,TLR7,SLC15A3,P…
GO:0051174	BP	regulation of phosphorus metabolic process	7.64132e-05	0.0208617	1361	219	SH2D3C,ADAM8,HIPK3,RASGRP1,CTDSPL,CDKN1B,VAV3,PIBF1,CEBPA,SEMA4D,CAMKK2,CDC37,SLC2A6,FZD10,IRAK3,AKAP13,IL22RA2,NIBAN1,MOB3A,CLDN3,ATF2,CREBL2,SIRPA,TTC36,CSNK1D,PIK3R6,CLDN19,PROM2,DAB2IP,DAB1,ACE,RCAN1,EFNA1,EGF,EPHA2,AIF1,MARK2,ENO1,ERBB2,ERN1,ACSL1,PTK2B,CCNY,FGF5,FGR,FKBP1A,SIRT2,TAB2,FLT1,FLT4,CAMTA1,SMG6,ADNP,PIK3R5,FPR2,CORO1C,ABL1,FYN,CNEP1R1,PRKD2,WWTR1,NSMF,ZBTB20,GBA1,NUPR1,GREM1,INPP…
GO:0001817	BP	regulation of cytokine production	7.88617e-05	0.0211761	846	128	CDH3,ADAM8,RASGRP1,TRAIP,BTN3A3,NOD1,SPON2,PIBF1,BATF,IGF2BP2,ARID5A,IRAK3,ADCY7,NLRP3,CIDEA,CLNK,CLC,PLD4,ATF2,SIRPA,MAPK14,CCBE1,NFAM1,DENND1B,EPHA2,NLRC3,AIF1,ELF1,FCER1G,FGR,MAPKBP1,FLT4,DICER1,IL17RA,ABL1,PRKD2,ZBTB20,GATA3,GATA4,GBA1,GBP1,FOXP1,RABGEF1,GPR18,TRIB2,CD274,HDAC2,ANXA4,HK1,HMOX1,APOA1,IFNGR1,APP,IL1B,IL6R,IL16,INPP5D,IRF4,IRF7,ITK,JAK2,ZBTB34,LTA,ARNT,LTF,MIR145,MIR15B,MIR181C,…
GO:0000166	MF	nucleotide binding	7.94115e-05	0.0211761	2134	331	AKT3,HIPK3,CDK6,GPHN,BCKDK,ABCA10,TUBB4A,NOD1,ATP8A1,STK25,CAMKK2,GNA13,NEK6,SEPTIN9,RAB40B,RAB31,CHD2,CHD3,CHD4,HIBADH,IRAK3,ADCY7,NLRP3,LMTK3,ARL11,ACSM1,AGAP1,CLCN6,CLK3,LTB4R,RSKR,ADK,MAP3K8,UBE2QL1,ACOT12,CRY1,TRPM6,CNBD2,MAPK14,CSNK1D,CSNK1E,CTBP1,CTPS1,ABCA13,TTLL11,AARS1,DGKG,DGKH,DAPK1,DQX1,PARP15,DDX10,DNAH6,DNAH8,DYNC1H1,DUT,DYRK1A,ABCA1,EPHA2,ACSF3,NLRC3,TET3,MARK2,RAB12,AK2,EPHA5,ERB…
GO:1901265	MF	nucleoside phosphate binding	8.26045e-05	0.021691	2135	331	AKT3,HIPK3,CDK6,GPHN,BCKDK,ABCA10,TUBB4A,NOD1,ATP8A1,STK25,CAMKK2,GNA13,NEK6,SEPTIN9,RAB40B,RAB31,CHD2,CHD3,CHD4,HIBADH,IRAK3,ADCY7,NLRP3,LMTK3,ARL11,ACSM1,AGAP1,CLCN6,CLK3,LTB4R,RSKR,ADK,MAP3K8,UBE2QL1,ACOT12,CRY1,TRPM6,CNBD2,MAPK14,CSNK1D,CSNK1E,CTBP1,CTPS1,ABCA13,TTLL11,AARS1,DGKG,DGKH,DAPK1,DQX1,PARP15,DDX10,DNAH6,DNAH8,DYNC1H1,DUT,DYRK1A,ABCA1,EPHA2,ACSF3,NLRC3,TET3,MARK2,RAB12,AK2,EPHA5,ERB…
GO:0006935	BP	chemotaxis	8.32342e-05	0.021691	609	114	ADAM8,PLXNC1,VAV3,SEMA4F,SEMA4D,B3GNT2,CMTM7,LYPLA2,JAML,CCR1,CMTM3,CNR2,MAPK14,CSF3R,CMTM2,CTSG,TAFA4,DOCK2,ECE1,TYMP,EFNA1,ANO6,EPHA2,AIF1,EPHA5,ERBB2,PTK2B,FCER1G,FES,PALLD,USP33,MYCBP2,FLT1,FPR2,DAPK2,IL17RA,FYN,GAB1,PRKD2,PLEKHG4,GATA3,GBX2,GREM1,CYFIP2,XCR1,GPR18,HRH1,APOA1,APP,IL1B,IL6R,CXCR1,IL16,ITGA9,ITGB2,RHOG,SMAD3,SMAD4,ARRB2,MMP2,NEDD9,NEO1,NGFR,NOTCH1,PDE4B,CYRIB,PF4,PIK3CB,PIK3CD,…
GO:0006468	BP	protein phosphorylation	8.43076e-05	0.0217239	1538	250	AKT3,SH2D3C,ADAM8,HIPK3,RASGRP1,CDK6,CTDSPL,CDKN1B,BCKDK,PIBF1,STK25,CEBPA,SEMA4D,CAMKK2,NEK6,CDC37,FZD10,IRAK3,AKAP13,LMTK3,IL22RA2,NIBAN1,CLK3,RSKR,MOB3A,CLDN3,CREB1,ATF2,CREBL2,TRPM6,SIRPA,MAPK14,TTC36,CSNK1D,CSNK1E,PIK3R6,CTBP1,CLDN19,PROM2,CTSG,DAB2IP,DAB1,DAPK1,ACE,DYRK1A,EFNA1,EGF,EPHA2,AIF1,MARK2,EPHA5,ERBB2,ERG,ERN1,ACSL1,PTK2B,CCNY,FES,FGF5,FGR,SIRT2,TAB2,FLT1,FLT4,ADNP,PIK3R5,CDK20,FPR…
GO:0002682	BP	regulation of immune system process	8.59853e-05	0.02191	1478	221	ADAM8,RASGRP1,CDK6,TNIP1,BTN3A3,NOD1,SPON2,RBM14,VAV3,PIBF1,CEBPA,BATF,CTSC,ARID5A,CDC37,IRAK3,USP18,ADCY7,NLRP3,CLNK,CLC,PIK3AP1,SLC15A4,CCR1,CMTM3,CNR2,MAP3K8,CREB1,CREBBP,ZBTB46,SIRPA,MAPK14,CSF3R,CD300LF,PIK3R6,SHLD1,NFAM1,CTSG,DAB2IP,DENND1B,TSC22D3,ECM1,ANO6,NLRC3,AIF1,ELF1,UNC13D,ERBB2,ETS1,EVPL,PTK2B,FCER1G,FES,FGR,FKBP1A,RAB11FIP2,PAXIP1,LRCH1,SSPOP,GRAMD4,TMEM131L,KAT6B,FPR2,DAPK2,BRD1,…
GO:0042330	BP	taxis	9.0119e-05	0.022711	611	114	ADAM8,PLXNC1,VAV3,SEMA4F,SEMA4D,B3GNT2,CMTM7,LYPLA2,JAML,CCR1,CMTM3,CNR2,MAPK14,CSF3R,CMTM2,CTSG,TAFA4,DOCK2,ECE1,TYMP,EFNA1,ANO6,EPHA2,AIF1,EPHA5,ERBB2,PTK2B,FCER1G,FES,PALLD,USP33,MYCBP2,FLT1,FPR2,DAPK2,IL17RA,FYN,GAB1,PRKD2,PLEKHG4,GATA3,GBX2,GREM1,CYFIP2,XCR1,GPR18,HRH1,APOA1,APP,IL1B,IL6R,CXCR1,IL16,ITGA9,ITGB2,RHOG,SMAD3,SMAD4,ARRB2,MMP2,NEDD9,NEO1,NGFR,NOTCH1,PDE4B,CYRIB,PF4,PIK3CB,PIK3CD,…
GO:0006338	BP	chromatin remodeling	9.23811e-05	0.0228541	391	73	CHAF1A,ZNHIT1,KDM5B,CHD2,CHD3,CHD4,BAZ2A,LIN54,CTBP1,ZNF827,DNMT3A,DYRK1A,ERCC6,SIRT2,KDM4B,RAD54L2,KDM6B,UBR2,SMCHD1,RYBP,BICRAL,KAT6B,CABIN1,SHPRH,L3MBTL1,NOC2L,GATA3,BICRA,H3-3A,H3-3B,H1-1,HDAC2,HNRNPC,JARID2,LMNB1,MTHFR,MYC,RERE,NFE2,PAK1,UBR5,PPHLN1,SIRT7,MBD3,CHRAC1,BCOR,CHD7,ARID1B,CHD8,RBBP4,BCL7A,PRDM16,SMYD3,NIBAN2,BRD9,SSRP1,EHMT1,CHD9,KMT2D,H4C9,EOMES,H2BC9,H3C12,CHD6,L3MBTL3,LMNB2,AS…
GO:0048584	BP	positive regulation of response to stimulus	9.268e-05	0.0228541	2282	340	CDH2,AKT3,CDH3,IQCJ-SCHIP1,ADAM8,RASGRP1,TNIP1,BTN3A3,NOD1,RBM14,VAV3,BAIAP2,PIBF1,ZNHIT1,STK25,CEBPA,SEMA4D,CTSC,NEK6,ARID5A,MORF4L1,FZD10,IRAK3,AKAP13,STX1B,NLRP3,CLNK,PIK3AP1,SLC15A4,CCR1,CMTM3,CLDN3,CREBBP,MIB2,CSNK1D,CSNK1E,CD300LF,PIK3R6,CCBE1,SHLD1,NFAM1,CTSG,GLIPR2,DAB2IP,SH3RF2,DENND1B,ACE,ASXL1,ECM1,AGO3,EEF1D,EFNA1,EGF,ANO6,NSMCE1,AIF1,ELF1,ERBB2,ERCC6,ERN1,ETS1,F12,PTK2B,FCER1G,FGR,FK…
GO:0042110	BP	T cell activation	9.41043e-05	0.0229585	551	98	ADAM8,RASGRP1,CDK6,BATF,NLRP3,CLC,JAML,MAP3K8,ATF2,SIRPA,PIK3R6,CTPS1,CTSG,DOCK2,NLRC3,AIF1,ERBB2,FCER1G,FKBP1A,TMEM131L,ABL1,FYN,IL4I1,GATA3,GBA1,FOXP1,GPR18,CD274,GSN,HLA-DMB,HLX,IGFBP2,IL1B,IL2RA,IL6R,IRF4,ITK,JAK2,LCK,LFNG,RHOH,MIR181C,MIR27A,SMAD3,SMAD7,MSN,MYB,CYRIB,PIK3CD,PIK3R1,PKNOX1,APBB1IP,LAX1,AMBRA1,CHD7,LMBR1L,PRKAR1A,PRKCQ,PRKCZ,ZMIZ1,ARID1B,PREX1,WDFY4,RARA,BCL2,BCL3,BCL6,VSIR,NOD…
GO:0005622	CC	intracellular anatomical structure	9.62228e-05	0.0232282	15019	1830	CDH2,AKT3,GNPDA1,CDH3,TEN1,PLA2G4B,RNU4ATAC,LINC01004,CHAF1A,ZBED6,SH2D3C,MTRNR2L3,IQCJ-SCHIP1,BHLHE40-AS1,ZNF664-RFLNA,COX17,SNUPN,UST,ADAM8,TSPAN1,PPIF,TRIM10,PREB,HIPK3,RASGRP1,FRY,YAF2,FAM13A,AASS,WASF2,SLC25A13,DHRS9,RBM5,LHFPL2,DHRS2,CDK6,CTDSPL,PLIN3,SLC35B1,AP3S2,GPHN,MIR6516,CDKN1B,STAG1,UBE4B,PRSS16,CWC27,TRAIP,BCKDK,VPS26C,RTN3,TNIP1,IKZF1,KLHL41,AKR1A1,IRAG1,ABCA10,TUBB4A,NOD1,ANAPC10…
GO:0031323	BP	regulation of cellular metabolic process	0.000100059	0.0239026	5458	739	AKT3,CDH3,TEN1,ZBED6,SH2D3C,COX17,ADAM8,PPIF,HIPK3,RASGRP1,YAF2,AASS,RBM5,CDK6,CTDSPL,CDKN1B,TRAIP,BCKDK,TNIP1,IKZF1,NOD1,RBM14,VAV3,PIBF1,ZNHIT1,CEBPA,SEMA4D,CEBPE,BATF,PAIP1,TXNIP,IGF2BP2,CAMKK2,GMEB1,TCFL5,KDM5B,NEK6,PPP1R13L,ARID5A,MORF4L1,CBX1,CCDC85B,CHD2,CHD3,TRIM31,CHD4,CDC37,PSIP1,BAZ2A,SLC2A6,FZD10,IRAK3,AKAP13,SNX18,SP140,KLF12,SGF29,NLRP3,CIDEA,ZNF618,IL22RA2,NIBAN1,MED12L,CLK3,DBX1,S…
GO:0016192	BP	vesicle-mediated transport	0.000103333	0.0242386	1542	247	CDH2,PREB,RASGRP1,WASF2,PLIN3,AP3S2,VPS26C,RTN3,SPON2,VAV3,CLEC10A,SEC23A,VTI1B,UNC13B,CEBPE,STARD3,RAB31,PACSIN2,SNX18,STX1B,SCN11A,OSBPL1A,FCHO2,ARL11,CLNK,SNAP47,AP2M1,CLTC,PLD4,CCR1,ACKR2,SLC32A1,SIRPA,VTI1A,CSNK1D,CSNK1E,CD300LF,CTBP1,PROM2,TAFA4,ABCA13,TAMALIN,DENND1B,CNST,DOCK1,DOCK2,ABCA1,EGF,ANO6,AIF1,ARHGAP27,UNC13D,RAB12,STX2,FCER1G,FES,FGR,RAB11FIP2,SCAP,USP33,BLTP3B,TBC1D2B,CLASP2,FL…
GO:2000145	BP	regulation of cell motility	0.000103579	0.0242386	1091	181	AKT3,ADAM8,PLXNC1,CDK6,ATP8A1,SEMA4F,SEMA4D,GNA13,CCR1,CCSAP,PODN,CORT,CLDN3,UNC5D,CCBE1,CLDN19,GLIPR2,DAB2IP,SH3RF2,ACE,DIAPH1,DOCK1,ECM1,EFNA1,EGF,ANO6,EPHA2,AIF1,ETS1,PTK2B,PHACTR1,ADGRG3,FES,FGF5,FGR,CLASP2,LRCH1,FLNA,FLT1,SYNE2,FLT4,SRGAP2,MACF1,FPR2,CORO1C,DAPK2,ZMYND8,ABL1,FUT4,GAB1,PRKD2,PTPN23,NSMF,PLEKHG3,GATA3,FBXO5,GCNT2,GREM1,FOXP1,AGO2,RABGEF1,GNAI2,GPR18,IGSF10,SCAI,GRB7,CD274,CARD…
GO:0005773	CC	vacuole	0.000108454	0.025085	832	138	ADAM8,TSPAN1,PRSS16,ATP8A1,CPQ,VTI1B,VAT1,CTSC,STARD3,SLC2A6,STK11IP,CLNK,AP2M1,CLCN6,SLC15A4,CLTC,MFSD12,ATP6V1G3,VTI1A,CSF3R,NFAM1,CTSG,CTSZ,ABCA13,ACE,DYNC1H1,ECE1,EGF,PLBD2,UNC13D,RAB12,ENPEP,CYB561A3,DAGLB,ARSG,TAB2,DAPK2,BACE1,MFSD8,BRI3,GCA,GALC,TECPR1,IL4I1,GBA1,SLC17A5,GNA11,GNAQ,GNS,ANXA2,HLA-DMB,ANXA11,RAB37,IFNAR1,IL1B,KCNE1,KCNQ1,NHLRC3,LDLR,RAB44,LRP1,LYZ,ARRB1,MANBA,MGST1,MNDA,NAGL…
GO:0038094	BP	Fc-gamma receptor signaling pathway	0.000109384	0.025085	33	14	VAV3,FCER1G,FGR,ABL1,FYN,LCK,PAK1,PRKCD,PTK2,PTPRJ,SYK,PLA2G6,CD247,CD47
GO:0002768	BP	immune response-regulating cell surface receptor signaling pathway	0.000119908	0.0272262	324	62	BTN3A3,VAV3,PIK3AP1,CMTM3,CREBBP,NFAM1,DAB2IP,DENND1B,ELF1,FCER1G,FGR,RAB11FIP2,FPR2,ABL1,FYN,PRKD2,GATA3,GBP1,FOXP1,RABGEF1,IGHM,INPP5D,ITK,KCNN4,LCK,LCP2,LTF,MNDA,PAK1,PAK2,PDE4B,PDE4D,PIK3CD,LAX1,PRKCB,PRKCD,PRKCH,PRKCQ,MAPK1,BTNL2,PTK2,PTPRJ,BCL2,NOD2,SHB,BMX,SYK,MAP3K7,TEC,TRAF6,C3AR1,LAPTM5,ZC3H12A,PLA2G6,PRAM1,CARD11,DGKZ,CD247,CD22,THEMIS2,CD38,NR1D1,CD47
GO:0005515	MF	protein binding	0.000127861	0.0287474	13867	1735	CDH2,AKT3,GNPDA1,CDH3,TEN1,CHAF1A,ZBED6,SH2D3C,MTRNR2L3,IQCJ-SCHIP1,ZNF664-RFLNA,COX17,SNUPN,ADAM8,CDH12,TSPAN1,PPIF,TRIM10,PREB,RASGRP1,YAF2,PLXNC1,AASS,CDH18,WASF2,SLC25A13,RBM5,LHFPL2,DHRS2,CDK6,CTDSPL,PLIN3,SLC35B1,GPHN,CDKN1B,STAG1,UBE4B,TRAIP,BCKDK,VPS26C,RTN3,TNIP1,IKZF1,KLHL41,AKR1A1,IRAG1,TUBB4A,BTN3A3,NOD1,ANAPC10,ATP8A1,NDRG1,CPQ,SPON2,TUBGCP3,RBM14,VAV3,BAIAP2,TACC3,CLEC10A,PIBF1,ZNHI…
GO:0050790	BP	regulation of catalytic activity	0.000131067	0.0291821	1833	279	CDH3,TEN1,COX17,ADAM8,HIPK3,RASGRP1,PLXNC1,CDKN1B,NOD1,VAV3,PIBF1,CEBPA,SEMA4D,CAMKK2,GNA13,GNB5,ADAP1,CDC37,FZD10,IRAK3,AKAP13,EGLN3,SNX18,NLRP3,AGAP1,SP7,FGD4,DCUN1D3,TBC1D16,CNR2,CLDN3,MAPK14,PIK3R6,CST3,CSTA,PROM2,ADRB1,DAB2IP,DAB1,DAPK1,DENND1B,ACE,DFFA,RCAN1,ECM1,EFNA1,EGF,EPHA2,MARK2,ARHGAP27,EPHA5,ERBB2,ERN1,ACSL1,PTK2B,CCNY,FGR,FKBP1A,RASA3,RAB11FIP2,TBC1D2B,TAB2,LRCH1,GRAMD4,FLT1,FLT4,S…
GO:0140297	MF	DNA-binding transcription factor binding	0.000134722	0.0297076	476	93	CEBPA,GAS2L1,NEK6,ARID5A,CHD4,BAZ2A,NLRP3,ADD1,CREB1,ATF2,CREBBP,CREM,CRY1,MAPK14,CTBP1,TCF23,ASXL1,DNMT3A,E2F1,ETS1,SIRT2,FOXC1,FLNA,HEY1,ZMYND8,DHRS7B,NOC2L,GATA3,GATA4,GBX2,ANKRD1,FOXP1,TRIB2,HIPK2,MDFIC,HDAC2,ANXA4,HHEX,ANKRD42,ID3,LMO2,ARNT,SMAD3,SMAD4,MAX,MEF2D,MYC,NBN,NFATC1,NFIA,NKX3-1,PITX2,MED1,BCOR,PRKCB,TRERF1,PKN1,EBF4,BCL2,BCL3,BCL6,RXRA,PRDM16,IKZF4,SKI,SRF,STAT3,TACC1,TAF6,TAF12,T…
GO:0050851	BP	antigen receptor-mediated signaling pathway	0.000137125	0.0299494	198	43	BTN3A3,VAV3,CMTM3,NFAM1,DENND1B,ELF1,ABL1,FYN,PRKD2,GATA3,GBP1,FOXP1,IGHM,INPP5D,ITK,KCNN4,LCK,LCP2,MNDA,PDE4B,PDE4D,PIK3CD,LAX1,PRKCB,PRKCH,MAPK1,BTNL2,PTPRJ,BCL2,SHB,BMX,SYK,MAP3K7,TEC,TRAF6,LAPTM5,ZC3H12A,PRAM1,CARD11,DGKZ,CD247,CD22,THEMIS2,CD38
GO:0030335	BP	positive regulation of cell migration	0.000144655	0.031296	567	104	AKT3,ADAM8,ATP8A1,SEMA4F,SEMA4D,CCR1,CLDN3,CCBE1,GLIPR2,DAB2IP,SH3RF2,DIAPH1,DOCK1,EGF,ANO6,EPHA2,AIF1,ETS1,PTK2B,FGR,CLASP2,FLT1,SYNE2,FLT4,FPR2,DAPK2,ABL1,FUT4,GAB1,PRKD2,NSMF,GATA3,FBXO5,GCNT2,FOXP1,AGO2,GNAI2,GRB7,CD274,ANXA3,HMOX1,IGF1R,APP,IL1B,IL6R,ITGA4,ITGA5,JAK2,RHOC,LAMC2,MIR126,MIR145,MIR199A1,MIR27A,SMAD3,MGAT5,MMP2,MMP9,NEDD9,NOTCH1,ROR2,PAK1,PIK3CB,PIK3CD,PIK3R1,MAPK1,PDGFC,LGMN,CA…
GO:0002253	BP	activation of immune response	0.000150259	0.0322045	490	85	TNIP1,BTN3A3,NOD1,RBM14,VAV3,IRAK3,NLRP3,PIK3AP1,SLC15A4,CMTM3,CREBBP,CD300LF,NFAM1,DAB2IP,DENND1B,ELF1,FCER1G,FGR,RAB11FIP2,GRAMD4,FPR2,ABL1,FYN,PRKD2,LSM14A,GATA3,GBP1,GFI1,FOXP1,RABGEF1,IGHM,IL1B,INPP5D,IRF4,IRF7,ITK,KCNN4,LCK,LCP2,LTF,ARRB2,MNDA,PAK1,PAK2,TLR7,SLC15A3,PDE4B,PDE4D,PIK3CD,TLR9,LAX1,PRKCB,PRKCD,PRKCH,MAPK1,MAP2K6,BTNL2,RTN4,PTK2,PTPRJ,NLRC4,BCL2,NOD2,SHB,BMX,SYK,MAP3K7,TEC,TRAF6…
GO:0002263	BP	cell activation involved in immune response	0.000152344	0.0323492	300	57	RASGRP1,BATF,SCN11A,NLRP3,CLNK,SLC15A4,SHLD1,DOCK2,UNC13D,PTK2B,FCER1G,FES,FGR,SBNO2,PAXIP1,ABL1,GATA3,FOXP1,RABGEF1,ANXA3,HLA-DMB,HLX,HMOX1,APP,IL6R,IRF4,ITGAM,ITGB2,LFNG,RAB44,LRP1,CD180,SMAD7,MYB,NBN,PIK3CD,APBB1IP,DOCK10,PRKCZ,PTAFR,RARA,BCL3,BCL6,SEMA4A,SHB,ST3GAL1,SLC11A1,SPN,STAT3,SYK,TNFSF4,ATAD5,ZC3H12A,DYSF,EOMES,PRAM1,KMT5C,GAB2
GO:0080090	BP	regulation of primary metabolic process	0.000156029	0.0328277	5685	763	TEN1,ZBED6,SH2D3C,ADAM8,HIPK3,RASGRP1,FRY,YAF2,AASS,RBM5,CDK6,CTDSPL,CDKN1B,TRAIP,BCKDK,RTN3,TNIP1,IKZF1,NOD1,RBM14,VAV3,PIBF1,ZNHIT1,CEBPA,SEMA4D,CEBPE,ATG7,BATF,PAIP1,TXNIP,IGF2BP2,CAMKK2,GMEB1,TCFL5,CTSC,KDM5B,PPP1R13L,ARID5A,MORF4L1,CBX1,CCDC85B,CHD2,CHD3,TRIM31,CHD4,CDC37,PSIP1,BAZ2A,SLC2A6,FZD10,IRAK3,AKAP13,EGLN3,SP140,KLF12,SGF29,NLRP3,CIDEA,ZNF618,IL22RA2,NIBAN1,MED12L,CLK3,DBX1,SLC15A4,…
GO:0051246	BP	regulation of protein metabolic process	0.000163198	0.0340239	2594	368	SH2D3C,ADAM8,HIPK3,RASGRP1,FRY,CTDSPL,CDKN1B,RTN3,TNIP1,NOD1,PIBF1,CEBPA,SEMA4D,ATG7,PAIP1,IGF2BP2,CAMKK2,CTSC,ARID5A,CDC37,BAZ2A,FZD10,IRAK3,AKAP13,EGLN3,SGF29,NLRP3,IL22RA2,NIBAN1,JDP2,DCUN1D3,MSI2,MOB3A,CLDN3,ATF2,CREBL2,CRY1,SIRPA,TTC36,CSNK1D,CSNK1E,PIK3R6,CST3,CCBE1,CSTA,CTBP1,CLDN19,PROM2,CTSZ,DAB2IP,SH3RF2,AARS1,DAB1,DAPK1,ACE,DDB1,RCAN1,DYRK1A,ECM1,AGO3,EFNA1,EGF,AIF1,MARK2,PDE12,ENO1,ER…
GO:0042325	BP	regulation of phosphorylation	0.00017252	0.0356432	1215	196	SH2D3C,ADAM8,HIPK3,RASGRP1,CTDSPL,CDKN1B,VAV3,PIBF1,CEBPA,SEMA4D,CAMKK2,CDC37,SLC2A6,FZD10,IRAK3,AKAP13,IL22RA2,NIBAN1,MOB3A,CLDN3,ATF2,CREBL2,SIRPA,TTC36,CSNK1D,PIK3R6,CLDN19,PROM2,DAB2IP,DAB1,ACE,EFNA1,EGF,EPHA2,AIF1,MARK2,ERBB2,ERN1,ACSL1,PTK2B,CCNY,FGF5,FGR,SIRT2,TAB2,FLT1,FLT4,ADNP,PIK3R5,FPR2,CORO1C,ABL1,FYN,PRKD2,WWTR1,ZBTB20,GBA1,NUPR1,GREM1,INPP5J,RABGEF1,GNAQ,TRIB2,HIPK2,CARD10,HDAC2,EH…
GO:0005667	CC	transcription regulator complex	0.000175283	0.0358907	507	95	RBM14,CEBPA,CEBPE,BATF,LBX1,ARID5A,CHD3,CHD4,JDP2,LIN54,CREB1,ATF2,CREBBP,CREM,E2F7,CTBP1,E2F1,ERCC2,ERCC3,USP22,ADNP,FOSL2,SSBP3,WWTR1,DHRS7B,GATA4,GFI1,ANKRD1,BIN1,LIN9,HIPK2,GTF3C1,ANXA2,HDAC2,HNRNPAB,LMO2,ARNT,MXD1,SMAD3,SMAD4,SMAD7,MAFG,MAX,MYB,MYC,ZFHX3,NFATC1,NFE2,NFIL3,PITX2,PKNOX1,MBD3,POU2F1,POU3F1,MED1,TRERF1,PRDM10,PHF12,RARA,RBBP4,RFX3,BACH2,RXRA,PRDM16,SKI,STAT3,STAT4,TAF6,TAF12,TAL…
GO:0043229	CC	intracellular organelle	0.000177471	0.0360172	13370	1634	CDH2,AKT3,TEN1,PLA2G4B,RNU4ATAC,LINC01004,CHAF1A,ZBED6,ZNF664-RFLNA,COX17,SNUPN,UST,ADAM8,TSPAN1,PPIF,PREB,HIPK3,RASGRP1,FRY,YAF2,AASS,WASF2,SLC25A13,DHRS9,RBM5,LHFPL2,DHRS2,CDK6,CTDSPL,PLIN3,SLC35B1,AP3S2,GPHN,MIR6516,CDKN1B,STAG1,UBE4B,PRSS16,CWC27,TRAIP,BCKDK,VPS26C,RTN3,TNIP1,IKZF1,KLHL41,IRAG1,ABCA10,TUBB4A,NOD1,ANAPC10,ATP8A1,NDRG1,ST3GAL6,CPQ,TUBGCP3,RBM14,BAIAP2,TACC3,PIBF1,ZNHIT1,NXF1,SE…
GO:0043168	MF	anion binding	0.000186339	0.0374851	2401	365	AKT3,HIPK3,CDK6,GPHN,BCKDK,ABCA10,TUBB4A,NOD1,ATP8A1,STK25,CAMKK2,GNA13,CTSC,NEK6,SEPTIN9,RAB40B,RAB31,ADAP1,CHD2,CHD3,CHD4,IRAK3,EGLN3,PACSIN2,SNX18,ADCY7,NLRP3,LMTK3,FCHO2,ARL11,ACSM1,AGAP1,CLCN6,CLK3,RSKR,ADK,MAP3K8,UBE2QL1,ACOT12,CRY1,TRPM6,CNBD2,MAPK14,CSNK1D,CSNK1E,CTPS1,ABCA13,CLVS1,TTLL11,AARS1,DGKG,DGKH,DAPK1,ACE,DQX1,PARP15,DDX10,DNAH6,DNAH8,DYNC1H1,DYRK1A,ABCA1,EPHA2,UBR1,ACSF3,NLRC3,M…
GO:0040012	BP	regulation of locomotion	0.00019447	0.0387806	1135	186	AKT3,ADAM8,PLXNC1,CDK6,ATP8A1,SEMA4F,SEMA4D,GNA13,CCR1,CCSAP,PODN,CORT,CLDN3,UNC5D,CCBE1,CLDN19,GLIPR2,DAB2IP,SH3RF2,ACE,DIAPH1,DOCK1,ECM1,EFNA1,EGF,ANO6,EPHA2,AIF1,ETS1,PTK2B,PHACTR1,ADGRG3,FES,FGF5,FGR,MYCBP2,CLASP2,LRCH1,FLNA,FLT1,SYNE2,FLT4,SRGAP2,MACF1,FPR2,CORO1C,DAPK2,ZMYND8,ABL1,FUT4,GAB1,PRKD2,PTPN23,NSMF,PLEKHG3,GATA3,FBXO5,GCNT2,GREM1,FOXP1,AGO2,RABGEF1,GNAI2,GPR18,IGSF10,SCAI,GRB7,CD2…
GO:0016773	MF	phosphotransferase activity, alcohol group as acceptor	0.000197096	0.0389656	665	129	AKT3,HIPK3,CDK6,BCKDK,STK25,CAMKK2,NEK6,IRAK3,LMTK3,CLK3,RSKR,ADK,MAP3K8,TRPM6,MAPK14,CSNK1D,CSNK1E,PIK3R6,DGKG,DGKH,DAPK1,DYRK1A,EPHA2,MARK2,EPHA5,ERBB2,ERN1,PTK2B,FES,FGR,FLT1,FLT4,BRD4,CDK20,DAPK2,ABL1,FYN,PAN3,PRKD2,STK32C,HIPK2,HK1,HK2,NRBP2,IGF1R,IGF2R,ITK,ITPK1,JAK2,MAP3K15,LCK,LIMK2,MAP3K11,NEK1,NME2,NPR2,NTRK2,ROR2,PAK1,PAK2,CRIM1,PRKAG2,MAP3K20,PFKFB3,PIK3CB,PIM1,PIK3CD,PIP4K2A,PKM,ULK4…
GO:0046632	BP	alpha-beta T cell differentiation	0.000202411	0.0396008	119	31	BATF,NLRP3,ATF2,ABL1,GATA3,FOXP1,GPR18,HLX,IL6R,IRF4,ITK,SMAD7,MYB,PRKCZ,RARA,BCL2,BCL3,BCL6,SEMA4A,SHB,BCL11B,SPN,STAT3,SYK,TNFSF4,ZBTB16,ZC3H12A,EOMES,AP3B1,RUNX1,TOX
GO:0016301	MF	kinase activity	0.000203763	0.0396008	720	137	AKT3,HIPK3,CDK6,BCKDK,STK25,CAMKK2,NEK6,IRAK3,LMTK3,CLK3,RSKR,ADK,MAP3K8,TRPM6,MAPK14,CSNK1D,CSNK1E,PIK3R6,DGKG,DGKH,DAPK1,DYRK1A,EPHA2,MARK2,AK2,EPHA5,ERBB2,ERN1,PTK2B,FES,FGR,FLT1,FLT4,PPIP5K2,BRD4,CDK20,DAPK2,ABL1,FYN,PAN3,PRKD2,SGMS1,AK5,STK32C,HIPK2,HK1,HK2,NRBP2,IGF1R,IGF2R,ITK,ITPK1,JAK2,MAP3K15,LCK,LIMK2,MAP3K11,NEK1,NME2,NME3,NPR2,NTRK2,ROR2,PAK1,PAK2,CRIM1,PRKAG2,MAP3K20,PFKFB3,PIK3CB,P…
GO:0032553	MF	ribonucleotide binding	0.000212317	0.0404829	1890	296	AKT3,HIPK3,CDK6,GPHN,BCKDK,ABCA10,TUBB4A,NOD1,ATP8A1,STK25,CAMKK2,GNA13,NEK6,SEPTIN9,RAB40B,RAB31,CHD2,CHD3,CHD4,IRAK3,ADCY7,NLRP3,LMTK3,ARL11,ACSM1,AGAP1,CLCN6,CLK3,RSKR,ADK,MAP3K8,UBE2QL1,ACOT12,TRPM6,CNBD2,MAPK14,CSNK1D,CSNK1E,CTPS1,ABCA13,TTLL11,AARS1,DGKG,DGKH,DAPK1,DQX1,DDX10,DNAH6,DNAH8,DYNC1H1,DYRK1A,ABCA1,EPHA2,ACSF3,NLRC3,MARK2,RAB12,AK2,EPHA5,ERBB2,ERCC2,ERCC3,ERCC6,ERN1,ACSL1,PTK2B,FE…
GO:0016740	MF	transferase activity	0.000214404	0.0404829	2233	334	AKT3,UST,TRIM10,HIPK3,CDK6,GPHN,UBE4B,TRAIP,BCKDK,ST3GAL6,STK25,CAMKK2,B3GNT2,NEK6,TRIM31,IRAK3,SAT2,MGAT4A,LMTK3,RNF157,FBXO17,ACSM1,GSTO2,CLK3,RSKR,A3GALT2,ADK,MAP3K8,UBE2QL1,CPT1A,CPT2,CARNMT1,ATF2,CREBBP,TRPM6,MIB2,MAPK14,CSNK1D,CSNK1E,B3GNTL1,PIK3R6,ARK2N,XXYLT1,RNF38,TRMT44,SH3RF2,TMTC2,DGKG,DGKH,DAPK1,PARP15,TRIM60,AGL,DNMT3A,DNMT3B,DYRK1A,TYMP,EPHA2,UBR1,NSMCE1,MARK2,AK2,EPHA5,ERBB2,ERN1,…
GO:0030217	BP	T cell differentiation	0.000216319	0.0404829	300	61	ADAM8,RASGRP1,CDK6,BATF,NLRP3,ATF2,PIK3R6,DOCK2,ERBB2,FCER1G,TMEM131L,ABL1,IL4I1,GATA3,GBA1,FOXP1,GPR18,HLX,IL1B,IL2RA,IL6R,IRF4,ITK,LCK,LFNG,RHOH,SMAD7,MYB,PIK3CD,PIK3R1,PKNOX1,AMBRA1,CHD7,LMBR1L,PRKCZ,ZMIZ1,ARID1B,PREX1,RARA,BCL2,BCL3,BCL6,VSIR,SEMA4A,SHB,BCL11B,SPN,SRF,STAT3,SYK,TNFSF4,ZBTB16,ZC3H12A,EOMES,CARD11,PIK3R3,AP3B1,RUNX2,RUNX1,VNN1,TOX,MAFB
GO:0005765	CC	lysosomal membrane	0.000217128	0.0404829	413	78	TSPAN1,ATP8A1,VTI1B,STARD3,SLC2A6,STK11IP,AP2M1,CLCN6,SLC15A4,CLTC,MFSD12,CSF3R,NFAM1,ABCA13,ECE1,EGF,RAB12,ENPEP,CYB561A3,DAGLB,TAB2,MFSD8,BRI3,TECPR1,GBA1,SLC17A5,GNA11,GNAQ,ANXA2,HLA-DMB,RAB37,LDLR,RAB44,LRP1,ARRB1,MANBA,MGST1,TLR7,SLC15A3,RAB14,ATP6V1A,PLD1,ATP6V0A1,TLR9,BORCS6,SLC66A1,CMTM6,SLC35F6,ACP3,LAPTM4B,PRCP,PIP4P2,LRRC8A,SNX14,RPTOR,ABCD4,RAB2A,RAB5C,SORT1,TMBIM1,C3AR1,TRPM2,LAPTM5,…
GO:0098852	CC	lytic vacuole membrane	0.000217128	0.0404829	413	78	TSPAN1,ATP8A1,VTI1B,STARD3,SLC2A6,STK11IP,AP2M1,CLCN6,SLC15A4,CLTC,MFSD12,CSF3R,NFAM1,ABCA13,ECE1,EGF,RAB12,ENPEP,CYB561A3,DAGLB,TAB2,MFSD8,BRI3,TECPR1,GBA1,SLC17A5,GNA11,GNAQ,ANXA2,HLA-DMB,RAB37,LDLR,RAB44,LRP1,ARRB1,MANBA,MGST1,TLR7,SLC15A3,RAB14,ATP6V1A,PLD1,ATP6V0A1,TLR9,BORCS6,SLC66A1,CMTM6,SLC35F6,ACP3,LAPTM4B,PRCP,PIP4P2,LRRC8A,SNX14,RPTOR,ABCD4,RAB2A,RAB5C,SORT1,TMBIM1,C3AR1,TRPM2,LAPTM5,…
GO:0005774	CC	vacuolar membrane	0.000222106	0.0409776	458	84	TSPAN1,ATP8A1,VTI1B,STARD3,SLC2A6,STK11IP,AP2M1,CLCN6,SLC15A4,CLTC,MFSD12,ATP6V1G3,CSF3R,NFAM1,ABCA13,ECE1,EGF,RAB12,ENPEP,CYB561A3,DAGLB,TAB2,MFSD8,BRI3,TECPR1,GBA1,SLC17A5,GNA11,GNAQ,ANXA2,HLA-DMB,RAB37,LDLR,RAB44,LRP1,ARRB1,MANBA,MGST1,TLR7,SLC15A3,RAB14,ATP6V1A,PLD1,ATP6V0A1,TLR9,BORCS6,SLC66A1,CMTM6,SLC35F6,ACP3,LAPTM4B,PRCP,PIP4P2,VAC14,LRRC8A,SNX14,RPTOR,ABCD4,RAB2A,RAB5C,SORT1,TMBIM1,C3AR…
GO:1902531	BP	regulation of intracellular signal transduction	0.000224215	0.0409776	1767	276	CDH2,AKT3,IQCJ-SCHIP1,ADAM8,PPIF,HIPK3,RASGRP1,FAM13A,TNIP1,NOD1,VAV3,ZNHIT1,STK25,SEMA4D,GNA13,NEK6,FZD10,IRAK3,AKAP13,NLRP3,TAGAP,PIK3AP1,FGD4,CCR1,CRY1,SIRPA,MIB2,MAPK14,PIK3R6,GLIPR2,DAB2IP,SH3RF2,DGKG,DOCK2,RCAN1,DYRK1A,ECM1,ABCA1,AGO3,EEF1D,EFNA1,EGF,EPHA2,UBR1,NLRC3,ARHGAP27,ENO1,ERBB2,ERN1,PTK2B,ADGRG3,FGR,FKBP1A,RASA3,MAPKBP1,FOXO1,ARHGAP26,TAB2,FLNA,MAPK8IP3,FLT1,FLT4,MINAR1,CAMTA1,UBR2…
GO:0005085	MF	guanyl-nucleotide exchange factor activity	0.000226848	0.0409776	227	55	SH2D3C,PREB,RASGRP1,VAV3,GNA13,AKAP13,TAGAP,FGD4,ADRB1,DENND1B,DOCK1,DOCK2,EEF1D,EGF,MYCBP2,PSD4,NGEF,PLEKHG4,PLEKHG3,CYTH4,RABGEF1,ABR,ARF4,DENND10,CCDC88C,ITSN2,DEF6,ARHGEF3,PLCE1,RHOF,ARHGEF10L,DOCK10,RCC2,PLEKHG5,PREX1,RALGDS,RAP1GDS1,P2RY12,PLEKHG2,TRIO,RIN3,DENND1C,OBSCN,MADD,ARHGEF7,HERC1,HPS4,KALRN,CYTH3,VPS9D1,ARHGEF10,FNIP1,RAPGEF2,ARHGEF17,ELMO1,IQSEC1
GO:0032623	BP	interleukin-2 production	0.000228715	0.0409776	63	19	ABL1,PRKD2,GATA3,GBP1,IL1B,IRF4,MIR181C,PDE4B,PDE4D,PRKCQ,NOD2,SFTPD,SPTBN1,MAP3K7,TRAF6,LAPTM5,CARD11,RUNX1,CD34
GO:0032663	BP	regulation of interleukin-2 production	0.000228715	0.0409776	63	19	ABL1,PRKD2,GATA3,GBP1,IL1B,IRF4,MIR181C,PDE4B,PDE4D,PRKCQ,NOD2,SFTPD,SPTBN1,MAP3K7,TRAF6,LAPTM5,CARD11,RUNX1,CD34
GO:0044093	BP	positive regulation of molecular function	0.000250654	0.0445387	1495	238	CDH3,COX17,ADAM8,RASGRP1,CDKN1B,NOD1,VAV3,PIBF1,SEMA4D,CAMKK2,GNA13,GNB5,ADAP1,TRIM31,FZD10,IRAK3,AKAP13,EGLN3,SNX18,NLRP3,ZNF618,AGAP1,ADD1,DCUN1D3,TBC1D16,CLDN3,ATF2,MAPK14,PIK3R6,NFAM1,ADRB1,DAB2IP,KCTD7,DAB1,DAPK1,DENND1B,ACE,EFNA1,EGF,EPHA2,MARK2,ARHGAP27,EPHA5,ERBB2,ERCC2,ERN1,ACSL1,PTK2B,CCNY,FGR,FKBP1A,RAB11FIP2,SIRT2,FOXC1,USP33,TBC1D2B,TAB2,GRAMD4,FLT1,FLT4,SRGAP2,ADNP,PIK3R5,CORO1C,FXN…
GO:0001819	BP	positive regulation of cytokine production	0.000252476	0.0445387	489	83	ADAM8,RASGRP1,NOD1,SPON2,PIBF1,BATF,ARID5A,IRAK3,NLRP3,CLNK,ATF2,MAPK14,CCBE1,NFAM1,DENND1B,AIF1,FCER1G,FGR,FLT4,IL17RA,ABL1,PRKD2,ZBTB20,GATA3,GATA4,FOXP1,CD274,HDAC2,HK1,HMOX1,IFNGR1,APP,IL1B,IL6R,IL16,IRF4,IRF7,ITK,JAK2,LTA,ARNT,MIR145,SMAD3,MBP,MNDA,TLR7,PDE4B,PDE4D,CYRIB,PF4,PIK3CD,PIK3R1,SETD4,TLR9,PRKCQ,PRKCZ,SULF2,PTAFR,HEG1,PTPRJ,NLRC4,RARA,BCL3,CCL1,NOD2,SLC11A1,POLR3D,SORL1,SPN,SPTBN1,…
GO:0006950	BP	response to stress	0.00025883	0.0453032	3957	528	AKT3,CDH3,PLA2G4B,CHAF1A,SH2D3C,MIR3909,ADAM8,PPIF,TRIM10,HIPK3,RASGRP1,DHRS2,CDK6,PLIN3,CDKN1B,UBE4B,TRAIP,TNIP1,NOD1,NDRG1,SPON2,RBM14,VAV3,CLEC10A,ZNHIT1,STK25,CEBPA,CEBPE,ATG7,BATF,TXNIP,GAS2L1,CAMKK2,GNA13,CTSC,NEK6,WDR4,ARID5A,MORF4L1,CBX1,CHD2,TRIM31,CHD4,ADAMTS5,CDC37,PSIP1,IRAK3,EGLN3,SP140,USP18,SCN11A,SGF29,ADCY7,MGLL,NLRP3,CIDEA,FBXO17,IL22RA2,CLNK,NIBAN1,PIK3AP1,JAML,SLC15A4,SP7,ERP2…
GO:0140096	MF	catalytic activity, acting on a protein	0.00026247	0.0453032	2234	337	AKT3,ADAM8,PPIF,TRIM10,HIPK3,CDK6,CTDSPL,UBE4B,PRSS16,TRAIP,BCKDK,CPQ,ZNHIT1,STK25,ATG7,CAMKK2,CTSC,KDM5B,NEK6,PDIA5,DUSP14,TRIM31,ADAMTS8,ADAMTS5,IRAK3,EGLN3,USP18,LYPLA2,MGAT4A,LMTK3,RNF157,RHPN1,FBXO17,CLC,CLK3,AGBL1,RSKR,CPO,MAP3K8,UBE2QL1,ATF2,CREBBP,TRPM6,MIB2,MAPK14,CSNK1D,CSNK1E,PGPEP1L,ARK2N,CTSE,CTSG,ASPRV1,RNF38,CTSZ,SH3RF2,TTLL11,TMTC2,DAPK1,ACE,PARP15,TRIM60,DNMT3A,DYRK1A,ECE1,EPHA2,…
GO:0140678	MF	molecular function inhibitor activity	0.000262736	0.0453032	696	118	TEN1,SH2D3C,MTRNR2L3,PREB,RASGRP1,FRY,CDKN1B,VAV3,VTI1B,TXNIP,GNA13,AKAP13,TAGAP,FGD4,CST3,CSTA,TCF23,ADRB1,SH3RF2,DENND1B,DFFA,DOCK1,DOCK2,DUT,EEF1D,EGF,PHACTR1,MYCBP2,SSPOP,CABIN1,PSD4,HSPBP1,NGEF,PLEKHG4,PLEKHG3,ZNF451,FBXO5,DKK2,CYTH4,RABGEF1,BIN1,CRB2,TRIB2,ABR,ANXA2,ANXA3,ANXA4,ID3,APP,ITIH4,ARF4,RHOH,DENND10,LTF,ARRB1,SMAD7,MGAT5,CCDC88C,PPP1R12A,NKX3-1,NOTCH1,OAZ1,SERPINB2,PAK1,ITSN2,DEF6…
GO:0031324	BP	negative regulation of cellular metabolic process	0.000269207	0.0459054	2315	339	AKT3,TEN1,ZBED6,PPIF,HIPK3,YAF2,AASS,CDK6,CTDSPL,CDKN1B,BCKDK,IKZF1,PIBF1,CEBPA,SEMA4D,PAIP1,TXNIP,IGF2BP2,TCFL5,KDM5B,PPP1R13L,ARID5A,CBX1,CCDC85B,CHD3,CHD4,BAZ2A,IRAK3,KLF12,NIBAN1,JDP2,MFSD12,CREB1,ATF2,CREBBP,CREM,MAGEE2,ZBTB46,CRY1,SIRPA,MAPK14,TTC36,E2F7,CST3,CTBP1,GLIS1,SHLD1,TCF23,CUX1,ZNF827,DAB2IP,DAPK1,PARP15,DFFA,DNMT3A,DNMT3B,DYRK1A,E2F1,AGO3,EFNA1,APOBEC3A,APOBEC3F,PDE12,ENO1,ERCC6,…
GO:0060627	BP	regulation of vesicle-mediated transport	0.000270232	0.0459054	530	97	RAB31,PACSIN2,STX1B,AP2M1,SIRPA,CD300LF,PROM2,ABCA13,TAMALIN,CNST,DOCK2,EGF,ANO6,UNC13D,RAB12,FCER1G,FES,FGR,CLASP2,FPR2,ABL1,PTPN23,GREM1,RABGEF1,BIN1,GNAI2,GRIK5,STXBP6,ANXA2,H1-1,EHD4,HMOX1,APOA1,ANKRD13D,IL1B,IL15RA,ITGAM,ITGB2,ARHGAP1,LRP1,DENND10,MIR199A1,MIR27A,ARRB1,ARRB2,MSN,NOTCH1,ATP2A2,P2RX1,PIK3CB,PLD1,STX18,PIP4P2,VAC14,PRKAR1B,PRKCB,MAPK1,MAP2K2,PTAFR,PTPRJ,RAC1,RALA,NOD2,SFTPD,SLC…
GO:0009966	BP	regulation of signal transduction	0.000276661	0.046363	3086	456	CDH2,AKT3,CDH3,MTRNR2L3,IQCJ-SCHIP1,ADAM8,PPIF,HIPK3,RASGRP1,FAM13A,TRAIP,TNIP1,NOD1,VAV3,BAIAP2,PIBF1,ZNHIT1,STK25,UNC13B,SEMA4D,GNA13,CTSC,NEK6,CDC37,FZD10,IRAK3,AKAP13,USP18,STX1B,MGLL,NLRP3,CIDEA,TAGAP,PIK3AP1,SLC15A4,FGD4,CCR1,CMTM3,CREBBP,CRY1,SIRPA,MIB2,MAPK14,CSNK1D,CSNK1E,CD300LF,PIK3R6,CCBE1,CTNND1,NFAM1,TAFA4,GLIPR2,DAB2IP,SH3RF2,DAB1,DGKG,DAPK1,ASXL1,DOCK2,RCAN1,DUT,DYRK1A,ECM1,ABCA1,…
GO:0030695	MF	GTPase regulator activity	0.00027899	0.046363	488	99	SH2D3C,PREB,RASGRP1,FAM13A,VAV3,SEC23A,GNA13,GNB5,ADAP1,AKAP13,CHRM3,AGAP1,TAGAP,FGD4,TBC1D16,SIRPA,ADRB1,DAB2IP,DENND1B,DOCK1,DOCK2,EEF1D,EGF,ARHGAP27,RASA3,MYCBP2,ARHGAP26,TBC1D2B,SRGAP2,PSD4,TBC1D22A,NGEF,PLEKHG4,PLEKHG3,CYTH4,RABGEF1,GNAQ,ABR,ARF4,ARHGAP1,ARHGDIB,RHOH,DENND10,ARRB1,CCDC88C,MYO9B,ITSN2,DEF6,ARHGEF3,ASAP1,PLCE1,RHOF,ARHGEF10L,TBC1D19,TBC1D2,ASAP3,DOCK10,DEPDC1B,RCC2,PLEKHG5,SRG…
GO:0060589	MF	nucleoside-triphosphatase regulator activity	0.00027899	0.046363	488	99	SH2D3C,PREB,RASGRP1,FAM13A,VAV3,SEC23A,GNA13,GNB5,ADAP1,AKAP13,CHRM3,AGAP1,TAGAP,FGD4,TBC1D16,SIRPA,ADRB1,DAB2IP,DENND1B,DOCK1,DOCK2,EEF1D,EGF,ARHGAP27,RASA3,MYCBP2,ARHGAP26,TBC1D2B,SRGAP2,PSD4,TBC1D22A,NGEF,PLEKHG4,PLEKHG3,CYTH4,RABGEF1,GNAQ,ABR,ARF4,ARHGAP1,ARHGDIB,RHOH,DENND10,ARRB1,CCDC88C,MYO9B,ITSN2,DEF6,ARHGEF3,ASAP1,PLCE1,RHOF,ARHGEF10L,TBC1D19,TBC1D2,ASAP3,DOCK10,DEPDC1B,RCC2,PLEKHG5,SRG…
GO:0033674	BP	positive regulation of kinase activity	0.000292769	0.0483027	424	82	ADAM8,RASGRP1,CDKN1B,VAV3,PIBF1,CAMKK2,FZD10,AKAP13,PIK3R6,DAB2IP,DAB1,ACE,EFNA1,EGF,EPHA2,MARK2,ERBB2,ERN1,ACSL1,PTK2B,CCNY,FGR,TAB2,FLT1,FLT4,ADNP,PIK3R5,ABL1,GREM1,CARD10,IGF1R,IL1B,IL6R,IRS1,JAK2,LCP2,LTF,MAP3K11,NBN,NEDD9,NTRK2,ROR2,PAK1,PRKAG2,CAB39,PKD1,PKD2,TLR9,AMBRA1,VAC14,PRKCD,PRKCZ,PDGFC,MAP2K2,MAP2K5,MAP2K6,PRLR,CASS4,PTK2,RPTOR,MAP4K2,RANBP2,NOD2,P2RY12,SLC11A1,SYK,MAP3K7,TIE1,TRAF…
GO:1901363	MF	heterocyclic compound binding	0.000299128	0.0483662	6100	783	CDH2,AKT3,TEN1,RNU4ATAC,NPPA-AS1,ZBED6,MIR3909,MIR4632,SNUPN,PREB,HIPK3,YAF2,RBM5,CDK6,GPHN,BCKDK,IKZF1,ABCA10,TUBB4A,NOD1,ATP8A1,RBM14,NXF1,STK25,CEBPA,CEBPE,BATF,RPP38,PRPF8,PAIP1,IGF2BP2,CAMKK2,LBX1,GNA13,GMEB1,TCFL5,KDM5B,NEK6,SEPTIN9,ARID5A,CBX1,RAB40B,RAB31,CHD2,CHD3,DUSP14,CHD4,HIBADH,PSIP1,BAZ2A,IRAK3,EGLN3,SP140,KLF12,ADCY7,NLRP3,LMTK3,ZNF618,ARL11,ACSM1,TOP1MT,AGAP1,ADD1,CLCN6,CLK3,DBX1…
GO:0060218	BP	hematopoietic stem cell differentiation	0.000299164	0.0483662	36	14	CDK6,BATF,CHD2,SP7,ACE,ERCC2,FOXC1,ABL1,MED1,LMBR1L,BCL2,SRF,TAL1,XRCC5
GO:0030667	CC	secretory granule membrane	0.000301361	0.0483662	319	60	ADAM8,LHFPL2,ATP8A1,RAB31,SLC15A4,SIRPA,NFAM1,ABCA13,CLEC12A,DIAPH1,ANO6,FCER1G,ADGRG3,NBEAL2,UBR4,FPR2,BRI3,MOXD1,SIGLEC9,RAB37,IGF2R,CXCR1,ITGAM,ITGB2,RHOG,RAB44,MANBA,MGST1,OLR1,P2RX1,RAB14,SERPINB10,PLD1,ATP6V0A1,RHOF,CMTM6,ACP3,PRCP,PTAFR,PTPRJ,RAB5C,RAC1,SELP,TMBIM1,SLC2A5,SLC11A1,STK10,C3AR1,TRPM2,RAB7A,TSPAN14,ATAD3B,CYSTM1,ACRBP,KCNAB2,VNN1,MS4A3,CD38,SCAMP1,RAB3D,CD47,TMEM63A
GO:0042113	BP	B cell activation	0.00030159	0.0483662	276	54	RASGRP1,VAV3,BATF,CMTM7,SLC15A4,SHLD1,CTPS1,NFAM1,PTK2B,ADGRG3,PAXIP1,ABL1,IL4I1,SH3KBP1,HHEX,INPP5D,ITGA4,LFNG,CD180,MNDA,NBN,PAX5,PIK3CD,PIK3R1,TLR9,LAX1,DOCK10,PRKCB,PRKCD,PKN1,PRLR,LRRC8A,PTPRJ,BCL2,BCL3,BCL6,NOD2,CXCR5,SHB,ST3GAL1,SYK,TCF3,TPD52,TNFSF4,LAPTM5,ATAD5,CARD11,KMT5C,PIK3R3,IRS2,CD22,THEMIS2,CD38,FNIP1,HDAC4
GO:0060326	BP	cell chemotaxis	0.000307186	0.0489214	307	57	ADAM8,VAV3,JAML,CCR1,CNR2,CSF3R,CTSG,TAFA4,ANO6,EPHA2,AIF1,PTK2B,FCER1G,FLT1,FPR2,DAPK2,IL17RA,GAB1,PRKD2,GREM1,GPR18,HRH1,IL1B,IL6R,CXCR1,IL16,ITGA9,ITGB2,RHOG,ARRB2,MMP2,NEDD9,NOTCH1,PDE4B,PF4,PIK3CD,TREM1,PPIB,PRKCD,PRKCQ,MAPK1,LGMN,PLEKHG5,PTK2,PREX1,RAC1,CCL1,NOD2,CXCR5,SFTPD,SYK,TNFAIP6,C3AR1,TRPM2,CXCR4,RIN3,NUP85,RIPOR2
GO:0071706	BP	tumor necrosis factor superfamily cytokine production	0.00031238	0.048968	190	37	ADAM8,RASGRP1,NOD1,SPON2,ARID5A,IRAK3,CIDEA,SIRPA,NLRC3,DICER1,ZBTB20,FOXP1,GPR18,CD274,HDAC2,IFNGR1,APP,JAK2,LTF,ARRB2,GHRL,PF4,PIK3R1,SETD4,TLR9,PTAFR,PTPRJ,RARA,BCL3,VSIR,NOD2,SPN,STAT3,SYK,ZC3H12A,TNFRSF8,CD34,CD47
GO:1903555	BP	regulation of tumor necrosis factor superfamily cytokine production	0.00031238	0.048968	190	37	ADAM8,RASGRP1,NOD1,SPON2,ARID5A,IRAK3,CIDEA,SIRPA,NLRC3,DICER1,ZBTB20,FOXP1,GPR18,CD274,HDAC2,IFNGR1,APP,JAK2,LTF,ARRB2,GHRL,PF4,PIK3R1,SETD4,TLR9,PTAFR,PTPRJ,RARA,BCL3,VSIR,NOD2,SPN,STAT3,SYK,ZC3H12A,TNFRSF8,CD34,CD47
GO:0043207	BP	response to external biotic stimulus	0.000313884	0.048968	1503	197	ADAM8,TRIM10,RASGRP1,CDK6,TNIP1,NOD1,SPON2,RBM14,BAIAP2,CLEC10A,CEBPE,ATG7,BATF,PRPF8,CFL1,GJB6,ARID5A,TRIM31,ADAMTS5,CDC37,IRAK3,USP18,NLRP3,CLNK,PIK3AP1,SLC15A4,PLD4,CNR2,CLDN3,ATF2,CREBBP,MACROD2,SIRPA,MAPK14,CD300LF,PIK3R6,CTSG,DAB2IP,DAPK1,ACE,ABCA1,EPHA2,NLRC3,AIF1,APOBEC3A,APOBEC3F,UNC13D,PDE12,ENO1,EVPL,F12,FCER1G,FGR,RAB11FIP2,FKBP5,SBNO2,SIRT2,MAPKBP1,TAB2,GRAMD4,STAB1,FMO1,FPR2,IL17RA,…
GO:0002366	BP	leukocyte activation involved in immune response	0.000318789	0.0493973	296	55	RASGRP1,BATF,SCN11A,NLRP3,CLNK,SLC15A4,SHLD1,DOCK2,UNC13D,PTK2B,FCER1G,FES,FGR,SBNO2,PAXIP1,ABL1,GATA3,FOXP1,RABGEF1,ANXA3,HLA-DMB,HLX,HMOX1,IL6R,IRF4,ITGAM,ITGB2,LFNG,RAB44,CD180,SMAD7,MYB,NBN,PIK3CD,APBB1IP,DOCK10,PRKCZ,PTAFR,RARA,BCL3,BCL6,SEMA4A,SHB,ST3GAL1,SLC11A1,SPN,STAT3,SYK,TNFSF4,ATAD5,ZC3H12A,DYSF,EOMES,PRAM1,KMT5C,GAB2

## Sheet: ST9_GWAS_overlapp_all
Number	chrom	chromStart	name	pubMedID	trait	initSample	genes	pValue
1101	chr1	67728467	rs2803462	32888494	Mean corpuscular hemoglobin	408,112 British individuals	GNG12	4e-36
1101	chr1	67729449	rs3753366	29228715	Colorectal cancer	978 Austrian ancestry colorectal cancer cases, 636 Austrian ancestry advanced colorectal adenoma cases, 4,294 European ancestry controls	Intergenic	1e-06
1101	chr1	67731987	rs632959	39024449	mean corpuscular hemoglobin (MCH, minimum, inv-norm transformed)	114,836 African American or Afro-Caribbean individuals, 55,792 Hispanic or Latin American individuals, 5,944 East Asian ancestry individuals, 407,317 European ancestry individuals		3e-11
1101	chr1	67731987	rs632959	39024449	mean corpuscular hemoglobin (MCH, mean, inv-norm transformed)	114,855 African American or Afro-Caribbean individuals, 55,792 Hispanic or Latin American individuals, 5,944 East Asian ancestry individuals, 407,342 European ancestry individuals		4e-14
1101	chr1	67731987	rs632959	39024449	mean corpuscular hemoglobin (MCH, maximum, inv-norm transformed)	114,852 African American or Afro-Caribbean individuals, 55,783 Hispanic or Latin American individuals, 5,942 East Asian ancestry individuals, 407,288 European ancestry individuals		6e-14
1101	chr1	67731987	rs632959	38412862	MAP2K6/TBL1X protein level ratio	43,509 European ancestry individuals		4e-38
1101	chr1	67731987	rs632959	38412862	MAP2K6/SAMD9L protein level ratio	43,509 European ancestry individuals		7e-32
1101	chr1	67731987	rs632959	38412862	MAP2K6/PRTFDC1 protein level ratio	43,509 European ancestry individuals		3e-50
1101	chr1	67731987	rs632959	38412862	MAP2K6/PPP1R12A protein level ratio	43,509 European ancestry individuals		3e-28
1101	chr1	67731987	rs632959	38412862	MAP2K6/NT5C3A protein level ratio	43,509 European ancestry individuals		1e-58
1101	chr1	67731987	rs632959	38412862	MAP2K6/MGMT protein level ratio	43,509 European ancestry individuals		4e-30
1101	chr1	67731987	rs632959	38412862	IRAK4/MAP2K6 protein level ratio	43,509 European ancestry individuals		6e-80
1101	chr1	67731987	rs632959	38412862	DECR1/MAP2K6 protein level ratio	43,509 European ancestry individuals		7e-34
1101	chr1	67731987	rs632959	38412862	AXIN1/MAP2K6 protein level ratio	43,509 European ancestry individuals		4e-44
1101	chr1	67731987	rs632959	34104963	Mean corpuscular volume	362,595 British ancestry individuals		9e-21
1435	chr1	111486592	rs77848158	35121771	Fatigue	6,843 Korean ancestry individuals		2e-07
1762	chr1	154400754	rs7553271	29403010	Albumin-globulin ratio	98,626 Japanese ancestry individuals	ATP8B2, IL6R	2e-09
1763	chr1	154405099	rs117525971	34594039	Serum total protein levels	314,921 European ancestry individuals, 133,321 East Asian ancestry individuals		6e-39
1763	chr1	154405099	rs117525971	34594039	Serum total protein levels	133,321 East Asian ancestry individuals		6e-39
1763	chr1	154405421	rs4845617	29403010	Non-albumin protein levels	98,538 Japanese ancestry individuals	NR	2e-11
1763	chr1	154406892	rs72698115	23603761	Juvenile idiopathic arthritis (oligoarticular or rheumatoid factor-negative polyarticular)	2,816 European ancestry cases, 13,056 European ancestry controls	ATP8B2, IL6R	1e-08
1763	chr1	154408626	rs12083537	39747571	High-sensitivity C-reactive protein levels	71,019 Korean ancestry individuals		2e-11
1763	chr1	154408626	rs12083537	36376304	Low-density lipoprotein levels (MTAG)	361,194 European ancestry individuals		5e-17
1763	chr1	154408626	rs12083537	36376304	C-reactive protein levels (MTAG)	575,531 European ancestry individuals		7e-132
1763	chr1	154408626	rs12083537	30388399	C-reactive protein levels	148,164 European ancestry individuals	IL6R	1e-33
1763	chr1	154409572	rs1386821	36168886	Interleukin-6 receptor subunit alpha levels	2,935 Qatari ancestry individuals		2e-14
1763	chr1	154409572	rs1386821	33517400	Interleukin-6 levels	52,654 European ancestry individuals	IL6R	6e-07
1763	chr1	154409572	rs1386821	33462484	Serum alkaline phosphatase levels	342,535 European ancestry individuals, 6,019 African ancestry individuals, 7,337 South Asian ancestry individuals	NR	1e-13
1763	chr1	154409572	rs1386821	33462484	C-reactive protein levels	341,805 European ancestry individuals, 6,006 African ancestry individuals, 7,316 South Asian ancestry individuals	NR	4e-97
1798	chr1	159085865	rs2518562	40187613	Gut microbial network clusters (Magenta (at 1 year) x Household furry pet cat or dog (3 Months) interaction	up to 688 European ancestry, South Asian ancestry, East Asian ancestry, African American or Afro-Caribbean, Other admixed ancestry ancestry, Hispanic or Latin American, Greater Middle Eastern (Middle Eastern, North African or Persian), South East Asian ancestry, unknown ancestry males		3e-06
1798	chr1	159092645	rs2518564	31217584	White blood cell count	8,825 African American individuals, 18,251 Hispanic/Latino individuals, 543 Asian ancestry individuals, 606 Native American ancestry individuals, 383 individuals	NR	1e-130
1798	chr1	159092645	rs2518564	25096241	White blood cell count	16,843 Japanese ancestry individuals, 19,509 European ancestry individuals, 16,388 African American individuals	DARC	1e-149
1798	chr1	159092645	rs2518564	25096241	White blood cell count	16,843 Japanese ancestry individuals, 19,509 European ancestry individuals, 16,388 African American individuals	DARC	7e-69
1863	chr1	167540325	rs35591543	35121771	Atrophic gastritis	9,548 Korean ancestry individuals		1e-06
1863	chr1	167544180	rs1229430	34648354	Protein CREG1 levels	10,708 European ancestry individuals		1e-71
1863	chr1	167546034	rs7513428	29875488	Protein CREG1 levels (CREG1.9357.4.3)	3,301 European ancestry individuals		1e-20
1863	chr1	167546559	rs7516079	35078996	Serum levels of protein CREG1	5,362 Icelandic ancestry individuals		2e-33
1863	chr1	167546559	rs7516079	30072576	Blood protein levels	3,200 European ancestry individuals	CREG1	5e-28
1863	chr1	167548591	rs78452229	34648354	Protein CREG1 levels	10,708 European ancestry individuals		1e-32
638	chr2	7007841	rs6741819	30823506	Intracranial aneurysm	250 Korean ancestry cases, 296 Korean ancestry controls	RNF144A	4e-14
638	chr2	7007841	rs6741819	20195266	Response to antipsychotic treatment	421 European ancestry, 214 African American, and 103 cases	RNF144A	2e-07
638	chr2	7010522	rs381214	36224396	Height	5,314,291 European ancestry, Hispanic or Latin American, East Asian ancestry, African ancestry, South Asian ancestry individuals		1e-22
638	chr2	7019481	rs3771962	35213538	Citrate levels	115,068 European ancestry individuals		1e-08
638	chr2	7029064	rs391109	34594039	Hematocrit	350,475 European ancestry individuals, 153,015 East Asian ancestry individuals		1e-08
638	chr2	7034586	rs441241	34594039	Hemoglobin	350,474 European ancestry individuals, 152,447 East Asian ancestry individuals		1e-08
638	chr2	7048453	rs13425074	34020725	Cerebral amyloid angiopathy x APOEe4 status interaction in Alzheimer's disease	534 European ancestry APOEe4 carriers, 287 European ancestry APOEe4 non-carriers	RNF144A	5e-06
648	chr2	8294054	rs3102947	22075330	IgE levels	6,819 European ancestry individuals	ID2	2e-07
648	chr2	8298562	rs346835	40164604	Atopic dermatitis	42,963 European ancestry cases, 408,472 European ancestry controls, 5,014 Asian ancestry cases, 171,135 Asian ancestry controls, 7,063 African ancestry cases, 15,879 African ancestry controls, 237 Hispanic or Latin American cases, 1,877 Hispanic or Latin American controls, 869 admixed ancestry cases, 4,917 admixed ancestry controls		2e-11
648	chr2	8298562	rs346835	34594039	Eosinophil counts	349,856 European ancestry individuals, 93,063 East Asian ancestry individuals		9e-27
648	chr2	8298562	rs346835	34594039	Asthma	38,369 European ancestry cases, 411,131 European ancestry controls, 13,015 East Asian ancestry cases, 162,933 East Asian ancestry controls		5e-13
648	chr2	8298562	rs346835	32888494	Eosinophil percentage of white cells	408,112 British individuals	LINC00299	4e-32
648	chr2	8298562	rs346835	32888494	Eosinophil counts	408,112 British individuals	LINC00299	1e-29
648	chr2	8298562	rs346835	32888493	Eosinophil counts	474,237 European ancestry individuals	NR	8e-37
648	chr2	8298562	rs346835	27863252	Sum eosinophil basophil counts	171,771 European ancestry individuals	LINC00299	7e-18
648	chr2	8299236	rs60242841	32650023	Allergic march (atopic dermatitis to asthma)	335 African American child cases, 963 African American child controls	LINC00299	2e-08
648	chr2	8299498	rs10165200	32888493	Eosinophil counts	583,850 African American or Afro-Caribbean, African ancestry, European ancestry, East Asian ancestry, Hispanic or Latin American and South Asian ancestry individuals	NR	1e-36
648	chr2	8299498	rs10165200	27863252	White blood cell count (basophil)	171,846 European ancestry individuals	LINC00299	1e-09
648	chr2	8299498	rs10165200	27863252	Eosinophil counts	172,275 European ancestry individuals	LINC00299	7e-16
648	chr2	8299498	rs10165200	27863252	Basophil percentage of white cells	171,996 European ancestry individuals	LINC00299	3e-11
648	chr2	8299498	rs10165200	27863252	Basophil percentage of granulocytes	170,223 European ancestry individuals	LINC00299	5e-10
648	chr2	8299555	rs10204352	35935937	Eosinophil counts	365,954 British ancestry individuals		3e-16
648	chr2	8301604	rs13416555	34033851	Primary biliary cholangitis	8,021 European ancestry cases, 16,489 European ancestry controls, 2,495 East Asian ancestry cases, 4,283 East Asian ancestry controls		3e-08
648	chr2	8301604	rs13416555	31669095	Asthma (childhood onset)	13,435 European ancestry cases, 393,186 European ancestry controls	NR	5e-15
648	chr2	8301604	rs13416555	31036433	Asthma (childhood onset)	9,433 British ancestry cases, 318,237 British ancestry controls	RNF144A, ID2	2e-13
648	chr2	8301604	rs13416555	31036433	Asthma (age of onset)	37,846 British ancestry individuals	RNF144A, ID2	2e-06
648	chr2	8301604	rs13416555	30595370	Eosinophil counts	approximately 440,000 European ancestry individuals		6e-33
648	chr2	8302117	rs10174949	38663478	Atopic dermatitis	35,156 European ancestry cases, 846,868 European ancestry controls, 2,385 Japanese ancestry cases, 209,651 Japanese ancestry controls		1e-08
648	chr2	8302117	rs10174949	36778051	Age of onset of childhood onset asthma	20,964 European ancestry cases, 674,014 European ancestry controls		5e-18
648	chr2	8302117	rs10174949	36777996	Asthma	139 Middle Eastern ancestry cases, 1,434 Middle Eastern ancestry controls, 4,069 Admixed American ancestry cases, 14,104 Admixed American ancestry controls, 4,015 South Asian ancestry cases, 27,091 South Asian ancestry controls, 5,051 African ancestry cases, 27,607 African ancestry controls, 18,549 East Asian ancestry cases, 322,655 East Asian ancestry controls, 121,940 European ancestry cases, 1…		1e-23
648	chr2	8302117	rs10174949	34116867	Atopic dermatitis	2,597 Japanese ancestry cases, 110,504 Japanese ancestry controls, 25,685 European ancestry cases, 76,768 European ancestry controls		6e-08
648	chr2	8302117	rs10174949	31669095	Atopic asthma	23,982 European ancestry cases, 393,169 European ancestry controls	NR	2e-16
648	chr2	8302117	rs10174949	29785011	Allergic disease (asthma, hay fever or eczema)	25,685 European ancestry allergic diseases cases, 76,768 European ancestry controls	LINC00299	6e-16
648	chr2	8302117	rs10174949	29083406	Allergic disease (asthma, hay fever or eczema)	180,129 European ancestry cases, 180,709 European ancestry controls	LINC00299	7e-31
648	chr2	8302117	rs10174949	23817569	Self-reported allergy	53,862 European ancestry individuals	ID2	1e-07
648	chr2	8302416	rs891058	38965376	Respiratory disease (confirmatory factor analysis Factor 11)	360,406 European ancestry individuals		7e-33
648	chr2	8302416	rs891058	37794016	Atopic dermatitis	60,653 European ancestry cases, 804,329 European ancestry controls		3e-18
648	chr2	8302416	rs891058	34785669	Eczema	20,016 European ancestry cases, 380,433 European ancestry controls		3e-09
648	chr2	8302416	rs891058	34594039	Medication use (adrenergics, inhalants)	28,880 European ancestry cases, 147,565 European ancestry controls, 5,880 East Asian ancestry cases, 172,846 East Asian ancestry controls		2e-12
648	chr2	8302416	rs891058	34033851	Primary biliary cholangitis	8,021 European ancestry cases, 16,489 European ancestry controls		5e-07
648	chr2	8302416	rs891058	32296059	Asthma	64,538 European ancestry cases, 239,321 European ancestry controls	LINC00299	1e-24
648	chr2	8302416	rs891058	31361310	Hay fever and/or eczema	84,034 European ancestry cases, 239,773 European ancestry controls	NR	2e-27
648	chr2	8302416	rs891058	31361310	Asthma	41,926 European ancestry cases, 239,773 European ancestry controls	LINC00299	2e-19
648	chr2	8302416	rs891058	31361310	Allergic rhinitis	18,915 European ancestry cases, 239,773 European ancestry controls	LINC00299	3e-16
648	chr2	8302416	rs891058	31361310	Allergic disease (asthma, hay fever or eczema)	106,772 European ancestry cases, 239,773 European ancestry controls	NR	3e-29
648	chr2	8302416	rs891058	30595370	Respiratory diseases	approximately 459,000 European ancestry individuals		4e-18
648	chr2	8302416	rs891058	30595370	Eczema	approximately 459,000 European ancestry individuals		2e-33
648	chr2	8302416	rs891058	30013184	Allergic sensitization	8,040 European ancestry cases, 16,441 European ancestry controls	LINC00299	1e-08
648	chr2	8302416	rs891058	27863252	Neutrophil percentage of granulocytes	170,672 European ancestry individuals	LINC00299	2e-17
648	chr2	8302605	rs186975	32888494	Monocyte percentage of white cells	408,112 British individuals	LINC00299	3e-15
648	chr2	8303672	rs10178845	36778051	Age of onset of adult onset asthma	56,744 European ancestry cases, 674,014 European ancestry controls		1e-10
648	chr2	8303672	rs10178845	36344522	Asthma in any disease	44,383 European ancestry cases, 260,715 European ancestry controls		1e-13
648	chr2	8303672	rs10178845	34103634	Asthma	56,167 White-British ancestry cases, 352,255 White-British ancestry controls	RNF144A, ID2	8e-18
648	chr2	8303672	rs10178845	32296059	Asthma	84,492 European ancestry cases, 2,149 African American cases, 606 Hispanic cases, 1,239 Japanese ancestry cases, 437,036 European ancestry controls, 6,055 African American controls, 792 Hispanic controls, 3,976 Japanese ancestry controls	LINC00299	4e-29
648	chr2	8303672	rs10178845	31959851	Asthma	16,247 European ancestry cases, 346,486 European ancestry controls, 52,942 cases, 355,713 controls	LINC00299, LOC101929567, LINC00298, ID2-AS1, ID2, LOC101929551	9e-15
648	chr2	8303672	rs10178845	31619474	Asthma	46,802 European ancestry cases, 347,481 European ancestry controls	LINC00299	3e-17
648	chr2	8303728	rs3111414	28199695	Itch intensity from mosquito bite	84,724 European ancestry individuals	ID2	9e-11
648	chr2	8304364	rs391936	27723758	Selective IgA deficiency	1,635 European ancestry cases, 4,852 European ancestry controls	LINC00299	4e-06
648	chr2	8305029	rs2630709	39024449	eosinophil (fraction, minimum, inv-norm transformed)	98,055 African American or Afro-Caribbean individuals, 47,410 Hispanic or Latin American individuals, 4,652 East Asian ancestry individuals, 335,542 European ancestry individuals		2e-12
648	chr2	8305029	rs2630709	39024449	eosinophil (fraction, minimum, inv-norm transformed)	335,542 European ancestry individuals		3e-18
648	chr2	8305029	rs2630709	39024449	eosinophil (fraction, mean, inv-norm transformed)	335,542 European ancestry individuals		4e-30
648	chr2	8305029	rs2630709	39024449	eosinophil (fraction, maximum, inv-norm transformed)	335,542 European ancestry individuals		4e-20
648	chr2	8305029	rs2630709	39024449	eosinophil (absolute count, minimum, inv-norm transformed)	310,849 European ancestry individuals		1e-15
648	chr2	8305029	rs2630709	39024449	eosinophil (absolute count, mean, inv-norm transformed)	310,757 European ancestry individuals		9e-21
648	chr2	8305029	rs2630709	39024449	eosinophil (absolute count, maximum, inv-norm transformed)	310,588 European ancestry individuals		4e-14
648	chr2	8305029	rs2630709	34594039	Monocyte count	349,856 European ancestry individuals, 95,119 East Asian ancestry individuals		3e-12
648	chr2	8305029	rs2630709	32888494	Monocyte count	408,112 British individuals	LINC00299	7e-15
648	chr2	8305029	rs2630709	27863252	Monocyte percentage of white cells	170,494 European ancestry individuals	LINC00299	4e-10
648	chr2	8308063	rs2059875	39024449	eosinophil (fraction, mean, inv-norm transformed)	98,055 African American or Afro-Caribbean individuals, 47,410 Hispanic or Latin American individuals, 4,652 East Asian ancestry individuals, 335,542 European ancestry individuals		2e-18
648	chr2	8308063	rs2059875	39024449	eosinophil (fraction, maximum, inv-norm transformed)	98,055 African American or Afro-Caribbean individuals, 47,410 Hispanic or Latin American individuals, 4,652 East Asian ancestry individuals, 335,542 European ancestry individuals		7e-15
648	chr2	8308063	rs2059875	39024449	eosinophil (absolute count, mean, inv-norm transformed)	90,448 African American or Afro-Caribbean individuals, 42,397 Hispanic or Latin American individuals, 3,996 East Asian ancestry individuals, 310,757 European ancestry individuals		2e-11
1444	chr2	112720424	rs555962557	32888494	White blood cell count	408,112 British individuals	NT5DC4	4e-11
1445	chr2	112737018	rs148811971	32572223	Gut microbiota (bacterial taxa, hurdle binary method)	2,223 European ancestry individuals	CKAP2L	7e-06
1445	chr2	112738874	rs35691553	39024449	mean platelet volume (MPV, minimum, inv-norm transformed)	97,007 African American or Afro-Caribbean individuals, 40,412 Hispanic or Latin American individuals, 3,825 East Asian ancestry individuals, 335,593 European ancestry individuals		3e-19
1445	chr2	112738874	rs35691553	39024449	mean platelet volume (MPV, minimum, inv-norm transformed)	97,007 African American or Afro-Caribbean individuals		2e-23
1445	chr2	112738874	rs35691553	39024449	mean platelet volume (MPV, mean, inv-norm transformed)	97,007 African American or Afro-Caribbean individuals, 40,412 Hispanic or Latin American individuals, 3,825 East Asian ancestry individuals, 335,593 European ancestry individuals		5e-24
1445	chr2	112738874	rs35691553	39024449	mean platelet volume (MPV, mean, inv-norm transformed)	97,007 African American or Afro-Caribbean individuals		5e-29
1445	chr2	112738874	rs35691553	39024449	mean platelet volume (MPV, maximum, inv-norm transformed)	97,007 African American or Afro-Caribbean individuals, 40,412 Hispanic or Latin American individuals, 3,825 East Asian ancestry individuals, 335,593 European ancestry individuals		6e-23
1445	chr2	112738874	rs35691553	39024449	mean platelet volume (MPV, maximum, inv-norm transformed)	97,007 African American or Afro-Caribbean individuals		2e-26
1445	chr2	112738875	rs76036957	37596262	Platelet side fluorescence	29,678 European ancestry individuals		7e-10
1445	chr2	112738875	rs76036957	34226706	Platelet count	444,866 European ancestry individuals		5e-19
1445	chr2	112738875	rs76036957	34226706	Mean platelet volume	445,364 European ancestry individuals		1e-107
1445	chr2	112738875	rs76036957	33067605	Matrix metalloproteinase-1 levels	21,758 European ancestry individuals		3e-11
1445	chr2	112738875	rs76036957	32888494	Mean platelet volume	408,112 British individuals	CKAP2L	3e-54
1445	chr2	112738875	rs76036957	32888493	Mean platelet volume	484,042 African American or Afro-Caribbean, African ancestry, European ancestry, East Asian ancestry, Hispanic or Latin American and South Asian ancestry individuals	NR	5e-77
1445	chr2	112738875	rs76036957	32888493	Mean platelet volume	460,935 European ancestry individuals	NR	1e-77
1445	chr2	112738994	rs201984824	34226706	Mean platelet volume	445,364 European ancestry individuals		2e-08
2120	chr2	201206011	rs6712872	32888494	Mean corpuscular hemoglobin	408,112 British individuals	CASP10	6e-11
2120	chr2	201206011	rs6712872	32888493	Mean corpuscular hemoglobin	486,823 European ancestry individuals	NR	4e-12
2120	chr2	201217735	rs13006529	38412862	CASP10/ING1 protein level ratio	43,509 European ancestry individuals		4e-202
2120	chr2	201217735	rs13006529	38412862	ATXN10/CASP10 protein level ratio	43,509 European ancestry individuals		3e-182
2120	chr2	201217735	rs13006529	30595370	Mean corpuscular hemoglobin	approximately 443,000 European ancestry individuals		1e-09
2429	chr2	241771519	rs10933568	35050183	2-hydroxyglutarate levels	8,809 European ancestry individuals		2e-12
663	chr3	10270088	rs715827	37791980	ghrelin levels	6,259 European ancestry individuals		1e-24
663	chr3	10270428	rs61730105	36513072	Median measurement of hepatic fat	2,814 African ancestry individuals		6e-06
663	chr3	10272468	rs168529	37791980	ghrelin levels	6,259 European ancestry individuals		6e-17
663	chr3	10273418	rs164938	37791980	ghrelin levels	6,259 European ancestry individuals		8e-14
663	chr3	10 273 418.00	rs164938	35361970	Educational attainment	3,037,499 European ancestry individuals		5e-14
663	chr3	10 273 418.00	rs164938	30038396	Educational attainment (years of education)	up to 1,131,881 European ancestry individuals		1e-09
663	chr3	10 273 418.00	rs164938	30038396	Educational attainment (MTAG)	1,311,438 European ancestry individuals	Intergenic	3e-09
663	chr3	10275077	rs2287544	37791980	ghrelin levels	6,259 European ancestry individuals		7e-25
663	chr3	10275592	rs173359	37791980	ghrelin levels	6,259 European ancestry individuals		3e-17
663	chr3	10275804	rs3774203	37791980	ghrelin levels	6,259 European ancestry individuals		7e-25
663	chr3	10279283	rs1063429	37791980	ghrelin levels	6,259 European ancestry individuals		1e-16
663	chr3	10281423	rs4684676	37791980	ghrelin levels	6,259 European ancestry individuals		2e-25
663	chr3	10283953	rs17032621	37791980	ghrelin levels	6,259 European ancestry individuals		2e-25
663	chr3	10284484	rs171407	37791980	ghrelin levels	6,259 European ancestry individuals		1e-15
663	chr3	10286565	rs35683	37791980	ghrelin levels	6,259 European ancestry individuals		1e-16
663	chr3	10286768	rs4684677	37791980	ghrelin levels	6,259 European ancestry individuals		6e-36
663	chr3	10287097	rs35682	37791980	ghrelin levels	6,259 European ancestry individuals		5e-17
663	chr3	10287692	rs35681	37791980	ghrelin levels	6,259 European ancestry individuals		4e-16
663	chr3	10288581	rs143729751	37791980	ghrelin levels	6,259 European ancestry individuals		5e-126
663	chr3	10288581	rs143729751	33852427	ghrelin levels	1,501 individuals	GHRL	3e-08
663	chr3	10288879	rs35680	37791980	ghrelin levels	6,259 European ancestry individuals		1e-16
663	chr3	10289137	rs55821288	37791980	ghrelin levels	6,259 European ancestry individuals		7e-24
663	chr3	10289834	rs34911341	37791980	ghrelin levels	6,259 European ancestry individuals		1e-142
670	chr3	11202433	rs35932350	34239500	Arm total mass	2,294 White British ancestry female individuals		2e-08
670	chr3	11207270	rs347593	34594039	Blood urea nitrogen levels	344,052 European ancestry individuals, 148,767 East Asian ancestry individuals		2e-11
670	chr3	11207841	rs347594	35835914	Insomnia	593,724 European ancestry cases, 1,771,286 European ancestry controls		3e-08
670	chr3	11230318	rs6442241	31761296	Appendicular lean mass	181,862 European ancestry elderly individuals	NR	7e-09
670	chr3	11236524	rs347617	34021172	Hip index	219,872 British ancestry women	HRH1	4e-10
670	chr3	11236524	rs347617	34021172	Hip circumference adjusted for BMI	219,872 British ancestry women	HRH1	5e-11
670	chr3	11238330	rs346083	37280435	Childhood body mass index	441,761 European ancestry individuals		1e-14
670	chr3	11244533	rs347585	39537608	Diastolic blood pressure (MTAG)	at least 757,601 European ancestry individuals (MTAG boosted by 455,258 Alzheimer's disease samples)		6e-15
670	chr3	11244533	rs347585	35762941	Diastolic blood pressure	526,001 European ancestry individuals		4e-12
670	chr3	11248435	rs347591	27841878	Systolic blood pressure	80,792 European ancestry individuals, 8,231 Latino individuals, 3,058 African American individuals, 7,243 East Asian ancestry individuals, 461 South Asian ancestry individuals	HRH1	2e-06
670	chr3	11248435	rs347591	27841878	Systolic blood pressure	295,529 European ancestry individuals, 8,231 Latino individuals, 3,058 African American individuals, 2,029 African British individuals, 7,701 East Asian ancestry individuals, 2,735 South Asian ancestry individuals, 1,979 mixed and unknown ancestry individuals	HRH1	3e-13
670	chr3	11248435	rs347591	27841878	Pulse pressure	295,529 European ancestry individuals, 8,231 Latino individuals, 3,058 African American individuals, 2,029 African British individuals, 7,701 East Asian ancestry individuals, 2,735 South Asian ancestry individuals, 1,979 mixed and unknown ancestry individuals	HRH1	2e-10
670	chr3	11248435	rs347591	27841878	Diastolic blood pressure	295,529 European ancestry individuals, 8,231 Latino individuals, 3,058 African American individuals, 2,029 African British individuals, 7,701 East Asian ancestry individuals, 2,735 South Asian ancestry individuals, 1,979 mixed and unknown ancestry individuals	HRH1	9e-06
983	chr3	52180545	rs11721062	39024449	Chronic glomerulonephritis, NOS (PheCode 580.14)	264 African American or Afro-Caribbean cases, 121,400 African American or Afro-Caribbean controls, 403 European ancestry cases, 450,539 European ancestry controls		1e-11
983	chr3	52 186 186.00	rs614288	31754094	Bipolar disorder or type 2 diabetes	20,352 European ancestry bipolar disorder cases, 26,676 European ancestry type 2 diabetes cases, 163,890 European ancestry controls	intergenic	2e-08
983	chr3	52186466	rs352159	33462484	Triglyceride levels	342,233 European ancestry individuals, 6,014 African ancestry individuals, 7,330 South Asian ancestry individuals	NR	4e-09
983	chr3	52186980	rs1209842003	35831902	Height	67,452 Han Chinese ancestry individuals		3e-09
983	chr3	52193685	rs114431834	31669095	Waist circumference adjusted for body mass index	457,690 European ancestry individuals	NR	2e-15
983	chr3	52202745	rs352169	38412862	EPHB6/VWC2 protein level ratio	43,509 European ancestry individuals		3e-42
983	chr3	52202745	rs352169	35964923	Hemoglobin concentration	52,141 European ancestry females		1e-07
983	chr3	52207212	rs164641	35213538	Ratio of apolipoprotein B to apolipoprotein A1 levels	115,082 European ancestry individuals		5e-09
983	chr3	52193685	rs114431834	31669095	Waist circumference adjusted for body mass index	457,690 European ancestry individuals	NR	2e-15
983	chr3	52202745	rs352169	38412862	EPHB6/VWC2 protein level ratio	43,509 European ancestry individuals		3e-42
983	chr3	52202745	rs352169	35964923	Hemoglobin concentration	52,141 European ancestry females		1e-07
983	chr3	52207212	rs164641	35213538	Ratio of apolipoprotein B to apolipoprotein A1 levels	115,082 European ancestry individuals		5e-09
988	chr3	52862838	rs11130329	34288885	Idiopathic central precocious puberty	256 Han Chinese ancestry cases, 118 Han Chinese ancestry controls		3e-09
988	chr3	52863219	rs35230793	39024449	Weight (minimum, inv-normal transformed)	425,537 European ancestry individuals		3e-41
988	chr3	52863219	rs35230793	39024449	Weight (minimum, inv-normal transformed)	119,286 African American or Afro-Caribbean individuals, 57,954 Hispanic or Latin American individuals, 6,419 East Asian ancestry individuals, 425,537 European ancestry individuals		3e-21
988	chr3	52863219	rs35230793	39024449	Weight (mean, inv-normal transformed)	425,535 European ancestry individuals		1e-45
988	chr3	52863219	rs35230793	39024449	Weight (mean, inv-normal transformed)	119,279 African American or Afro-Caribbean individuals, 57,954 Hispanic or Latin American individuals, 6,419 East Asian ancestry individuals, 425,535 European ancestry individuals		1e-20
988	chr3	52863219	rs35230793	39024449	Weight (maximum, inv-normal transformed)	425,541 European ancestry individuals		8e-37
988	chr3	52863219	rs35230793	39024449	Weight (maximum, inv-normal transformed)	119,284 African American or Afro-Caribbean individuals, 57,954 Hispanic or Latin American individuals, 6,419 East Asian ancestry individuals, 425,541 European ancestry individuals		2e-16
988	chr3	52863219	rs35230793	36502284	Body surface area	337,198 British ancestry individuals		2e-12
988	chr3	52869429	rs10865977	38538606	Body mass index	342,566 European ancestry individuals		1e-08
988	chr3	52869429	rs10865977	34594039	Hemoglobin A1c levels	344,182 European ancestry individuals, 71,221 East Asian ancestry individuals		3e-10
988	chr3	52871196	rs2336664	32047095	Midgestational total 25-hydroxyvitamin D levels (fetal genetic effect)	269 European ancestry individuals, 323 Hispanic individuals, 115 East Asian ancestry individuals, 23 African American individuals, 23 South Asian ancestry individuals, 23 individuals	STIMATE, TMEM110	2e-06
988	chr3	52871785	rs4302374	36324656	Risk-taking behavior (multivariate analysis)	1,506,537 European ancestry individuals		1e-08
988	chr3	52879262	rs3796352	38412862	ENO2/MANF protein level ratio	43,509 European ancestry individuals		2e-14
988	chr3	52879262	rs3796352	33462484	Triglyceride levels	342,233 European ancestry individuals, 6,014 African ancestry individuals, 7,330 South Asian ancestry individuals	NR	5e-15
988	chr3	52879262	rs3796352	33462484	High density lipoprotein cholesterol levels	313,372 European ancestry individuals, 5,573 African ancestry individuals, 6,689 South Asian ancestry individuals	NR	2e-11
988	chr3	52879262	rs3796352	33462484	Apolipoprotein A1 levels	311,601 European ancestry individuals, 5,550 African ancestry individuals, 6,682 South Asian ancestry individuals	NR	3e-09
988	chr3	52879262	rs3796352	22610502	Immune reponse to smallpox (secreted IL-2)	Up to 512 European ancestry individuals, up to 199 African American individuals	TMEM110	5e-07
988	chr3	52879386	rs1986656	32888494	Mean corpuscular hemoglobin concentration	408,112 British individuals	TMEM110, TMEM110-MUSTN1	2e-09
988	chr3	52879764	rs9860296	36224396	Height	5,314,291 European ancestry, Hispanic or Latin American, East Asian ancestry, African ancestry, South Asian ancestry individuals		8e-26
1130	chr3	71 540 953.00	rs13059691	38890310	Regional cortical thickness (caudalmiddlefrontal)	34,544 European ancestry individuals		2e-08
1130	chr3	71543442	rs6790644	36292730	Headache or type 2 diabetes	74,124 European ancestry type 2 diabetes cases, 71,672 European ancestry headache cases, 1,112,725 European ancestry controls		1e-11
1130	chr3	71545685	rs11719972	36893272	Posterolateral temporal area (unadjusted for global measures)	32,488 European ancestry individuals		2e-09
1130	chr3	71546106	rs11720121	35835914	Insomnia	593,724 European ancestry cases, 1,771,286 European ancestry controls		6e-11
1130	chr3	71 546 106.00	rs11720121	30595370	Educational attainment (years of education)	approximately 455,000 European ancestry individuals		9e-14
1130	chr3	71 550 419.00	rs7640614	35764056	Attention deficit hyperactivity disorder or autism spectrum disorder or intelligence (pleiotropy)	20,183 European ancestry ADHD cases, 18,381 European ancestry ASD cases, up to 63,160 European ancestry controls, 269,867 European ancestry individuals with intelligence measurements		4e-12
1130	chr3	71554209	rs73094902	39256582	Estimated glomerular filtration rate (cystatin c)	406,504 European ancestry individuals		3e-08
1130	chr3	71554209	rs73094902	39256582	Estimated glomerular filtration rate (creatinine, cystatin c)	406,504 European ancestry individuals		9e-09
1130	chr3	71554622	rs62244888	35585065	F-wine liking (derived food-liking factor)	158,478 European ancestry individuals		2e-08
1130	chr3	71 557 314.00	rs6549400	34855049	Educational attainment	451,800 European or unknown ancestry individuals		2e-16
1130	chr3	71 558 007.00	rs11718871	38965376	Educational attainment (confirmatory factor analysis Factor 10)	139,825 European ancestry individuals		4e-08
1130	chr3	71558709	rs844218	38689001	Systolic blood pressure	1,028,980 European ancestry individuals		4e-08
910	chr4	42646297	rs3849586	38326779	ST1A1 levels	359 European ancestry females		3e-06
910	chr4	42654897	rs2612524	38326779	VEGFA levels	359 European ancestry females		2e-06
910	chr4	42662490	rs28424875	32929287	FSC-A on myeloid Dendritic Cell	2,872 Sardinian (founder/genetic isolate) ancestry individuals		4e-08
1991	chr4	184351462	rs1087298	33817668	Unilateral cleft lip and palate	205 Asian ancestry cases, 315 European ancestry cases, 692 Hispanic cases, 1 case, 161 Asian ancestry controls, 835 European ancestry controls, 626 Hispanic controls, 4 controls	NR	5e-06
1991	chr4	184359863	rs144271358	34586374	Depression	15,771 East Asian ancestry cases, 178,777 East Asian ancestry controls		3e-06
649	chr5	8435179	rs73051426	35165267	Carotid Intima-media thickness (mean of the maximum cIMT)	3,931 Sub-Saharan African ancestry males		1e-06
649	chr5	8478116	rs115564017	37359372	Color vision defects (Tritan)	12 Silk Road (founder/genetic isolate) cases, 508 Silk Road (founder/genetic isolate) controls		2e-07
636	chr6	6734788	rs1294404	37069358	Chronic obstructive pulmonary disease liability (machine learning-based score)	325,027 European ancestry individuals		1e-18
636	chr6	6734788	rs1294404	34382107	Inguinal hernia	13,047 European ancestry cases, 262,499 European ancestry controls		2e-08
636	chr6	6734788	rs1294404	34021172	Hip index	186,825 British ancestry men	RP3-470L22.1	2e-14
636	chr6	6734788	rs1294404	26426971	Waist-to-hip ratio adjusted for BMI x sex x age interaction (4df test)	up to 43,776 European ancestry men aged <50, up to 50,526 European ancestry women aged <50, up to 69,944 European ancestry men aged >50, up to 88,129 European ancestry women aged >50	LY86, LY86-AS1, F13A1, RREB1	4e-14
636	chr6	6734788	rs1294404	26426971	Waist-to-hip ratio adjusted for BMI (age >50)	up to 69,944 European ancestry men, up to 88,129 European ancestry women	LY86, LY86-AS1, F13A1, RREB1	2e-09
636	chr6	6734788	rs1294404	26426971	Waist-to-hip ratio adjusted for BMI (age <50)	up to 43,776 European ancestry men, up to 50,526 European ancestry women	LY86-AS1, F13A1, LY86, RREB1	3e-06
636	chr6	6734788	rs1294404	26426971	Waist-to-hip ratio adjusted for BMI	up to 113,720 European ancestry men, up to 138,655 European ancestry women	LY86, LY86-AS1, F13A1, RREB1	9e-15
636	chr6	6735963	rs912056	34382107	Inguinal hernia	13,047 European ancestry cases, 262,499 European ancestry controls		4e-10
636	chr6	6735963	rs912056	34021172	Hip circumference adjusted for BMI	219,872 British ancestry women	RP3-470L22.1	1e-32
636	chr6	6735963	rs912056	27918534	Visceral adipose tissue/subcutaneous adipose tissue ratio adjusted for BMI	7,618 European ancestry women, 7,050 European ancestry men, 2,205 African American women, 1,324 African American men.	LY86	2e-09
636	chr6	6735963	rs912056	27918534	Visceral adipose tissue/subcutaneous adipose tissue ratio	7,618 European ancestry women, 7,050 European ancestry men, 2,205 African American women, 1,324 African American men.	LY86	3e-09
636	chr6	6736607	rs184112038	36810956	Glioblastoma	90 European ancestry cases, 7,183 European ancestry controls, 40 Hispanic or Latin American cases, 1,177 Hispanic or Latin American controls, 4 African American or Afro-Caribbean cases, 196 African American or Afro-Caribbean controls, 4 African ancestry cases, 196 African ancestry controls, 9 Asian ancestry cases, 222 Asian ancestry controls		4e-06
636	chr6	6736607	rs184112038	36810956	Glioblastoma	90 European ancestry cases, 7,183 European ancestry controls		4e-06
636	chr6	6736697	rs912057	34382107	Inguinal hernia	13,047 European ancestry cases, 262,499 European ancestry controls		2e-10
636	chr6	6736697	rs912057	28448500	Waist-to-hip ratio adjusted for body mass index	2,518 African American women, 83,707 European ancestry women, 1,773 Filipino ancestry women, 1,030 Indian ancestry women, 1,457 African American men, 52,993 European ancestry men, 7,648 Indian ancestry men, 5,527 European ancestry individuals	LY86	5e-09
636	chr6	6736697	rs912057	28448500	Waist-to-hip ratio adjusted for body mass index	2,518 African American women, 83,707 European ancestry women, 1,773 Filipino ancestry women, 1,030 Indian ancestry women, 1,457 African American men, 52,993 European ancestry men, 7,648 Indian ancestry men, 5,527 European ancestry individuals	LY86	3e-10
636	chr6	6736697	rs912057	28448500	Waist-to-hip ratio adjusted for body mass index	2,518 African American women, 83,707 European ancestry women, 1,773 Filipino ancestry women, 1,030 Indian ancestry women, 1,457 African American men, 52,993 European ancestry men, 7,648 Indian ancestry men, 5,527 European ancestry individuals	LY86	1e-13
636	chr6	6736697	rs912057	28448500	Waist-to-hip ratio adjusted for BMI in active individuals	1,957 African American women, 1,421 Filipino ancestry women, 305 Indian ancestry women, 65,539 European ancestry women, 1,206 African American men, 2,029 Indian ancestry men, 41,673 European ancestry men, 4,819 European ancestry individuals	LY86	2e-07
636	chr6	6736697	rs912057	28448500	Waist-to-hip ratio adjusted for BMI in active individuals	1,957 African American women, 1,421 Filipino ancestry women, 305 Indian ancestry women, 65,539 European ancestry women, 1,206 African American men, 2,029 Indian ancestry men, 41,673 European ancestry men, 4,819 European ancestry individuals	LY86	2e-07
636	chr6	6736697	rs912057	28448500	Waist-to-hip ratio adjusted for BMI in active individuals	1,957 African American women, 1,421 Filipino ancestry women, 305 Indian ancestry women, 65,539 European ancestry women, 1,206 African American men, 2,029 Indian ancestry men, 41,673 European ancestry men, 4,819 European ancestry individuals	LY86	2e-07
636	chr6	6736697	rs912057	28448500	Waist-to-hip ratio adjusted for BMI in active individuals	1,957 African American women, 1,421 Filipino ancestry women, 305 Indian ancestry women, 65,539 European ancestry women, 1,206 African American men, 2,029 Indian ancestry men, 41,673 European ancestry men, 4,819 European ancestry individuals	LY86	3e-11
636	chr6	6736697	rs912057	28448500	Waist-to-hip ratio adjusted for BMI in active individuals	1,957 African American women, 1,421 Filipino ancestry women, 305 Indian ancestry women, 65,539 European ancestry women, 1,206 African American men, 2,029 Indian ancestry men, 41,673 European ancestry men, 4,819 European ancestry individuals	LY86	3e-11
636	chr6	6736697	rs912057	28448500	Waist-to-hip ratio adjusted for BMI in active individuals	1,957 African American women, 1,421 Filipino ancestry women, 305 Indian ancestry women, 65,539 European ancestry women, 1,206 African American men, 2,029 Indian ancestry men, 41,673 European ancestry men, 4,819 European ancestry individuals	LY86	1e-06
636	chr6	6736697	rs912057	28448500	Waist-to-hip ratio adjusted for BMI in active individuals	1,957 African American women, 1,421 Filipino ancestry women, 305 Indian ancestry women, 65,539 European ancestry women, 1,206 African American men, 2,029 Indian ancestry men, 41,673 European ancestry men, 4,819 European ancestry individuals	LY86	1e-06
636	chr6	6736697	rs912057	28448500	Waist-to-hip ratio adjusted for BMI (joint analysis for main effect and physical activity interaction)	2,518 African American women, 83,707 European ancestry women, 1,773 Filipino ancestry women, 1,030 Indian ancestry women, 1,457 African American men, 52,993 European ancestry men, 7,648 Indian ancestry men, 5,527 European ancestry individuals	LY86	4e-06
636	chr6	6736697	rs912057	28448500	Waist-to-hip ratio adjusted for BMI (joint analysis for main effect and physical activity interaction)	2,518 African American women, 83,707 European ancestry women, 1,773 Filipino ancestry women, 1,030 Indian ancestry women, 1,457 African American men, 52,993 European ancestry men, 7,648 Indian ancestry men, 5,527 European ancestry individuals	LY86	4e-06
636	chr6	6736697	rs912057	28448500	Waist-to-hip ratio adjusted for BMI (joint analysis for main effect and physical activity interaction)	2,518 African American women, 83,707 European ancestry women, 1,773 Filipino ancestry women, 1,030 Indian ancestry women, 1,457 African American men, 52,993 European ancestry men, 7,648 Indian ancestry men, 5,527 European ancestry individuals	LY86	1e-12
636	chr6	6736697	rs912057	28448500	Waist-to-hip ratio adjusted for BMI (joint analysis for main effect and physical activity interaction)	2,518 African American women, 83,707 European ancestry women, 1,773 Filipino ancestry women, 1,030 Indian ancestry women, 1,457 African American men, 52,993 European ancestry men, 7,648 Indian ancestry men, 5,527 European ancestry individuals	LY86	1e-12
636	chr6	6737357	rs1294405	34382107	Inguinal hernia	13,047 European ancestry cases, 262,499 European ancestry controls		7e-10
636	chr6	6737357	rs1294405	34021172	Hip index	219,872 British ancestry women	RP3-470L22.1	4e-22
636	chr6	6737357	rs1294405	34021172	Hip circumference adjusted for BMI	219,872 British ancestry women	RP3-470L22.1	2e-15
636	chr6	6737503	rs1294406	34382107	Inguinal hernia	13,047 European ancestry cases, 262,499 European ancestry controls		2e-10
636	chr6	6737869	rs1294407	34382107	Inguinal hernia	13,047 European ancestry cases, 262,499 European ancestry controls		3e-10
636	chr6	6737869	rs1294407	34021172	Hip index	219,872 British ancestry women	RP3-470L22.1	2e-37
636	chr6	6738121	rs1294409	34382107	Inguinal hernia	13,047 European ancestry cases, 262,499 European ancestry controls		4e-10
636	chr6	6738121	rs1294409	28448500	Waist-to-hip ratio adjusted for body mass index	2,518 African American women, 83,707 European ancestry women, 1,773 Filipino ancestry women, 1,030 Indian ancestry women, 1,457 African American men, 52,993 European ancestry men, 7,648 Indian ancestry men, 5,527 European ancestry individuals	LY86	8e-07
636	chr6	6738121	rs1294409	28448500	Waist-to-hip ratio adjusted for body mass index	2,518 African American women, 83,707 European ancestry women, 1,773 Filipino ancestry women, 1,030 Indian ancestry women, 1,457 African American men, 52,993 European ancestry men, 7,648 Indian ancestry men, 5,527 European ancestry individuals	LY86	4e-08
636	chr6	6738121	rs1294409	28448500	Waist-to-hip ratio adjusted for body mass index	2,518 African American women, 83,707 European ancestry women, 1,773 Filipino ancestry women, 1,030 Indian ancestry women, 1,457 African American men, 52,993 European ancestry men, 7,648 Indian ancestry men, 5,527 European ancestry individuals	LY86	4e-16
636	chr6	6738121	rs1294409	28448500	Waist-to-hip ratio adjusted for BMI (joint analysis for main effect and physical activity interaction)	2,518 African American women, 83,707 European ancestry women, 1,773 Filipino ancestry women, 1,030 Indian ancestry women, 1,457 African American men, 52,993 European ancestry men, 7,648 Indian ancestry men, 5,527 European ancestry individuals	LY86	6e-09
636	chr6	6738121	rs1294409	28448500	Waist-to-hip ratio adjusted for BMI (joint analysis for main effect and physical activity interaction)	2,518 African American women, 83,707 European ancestry women, 1,773 Filipino ancestry women, 1,030 Indian ancestry women, 1,457 African American men, 52,993 European ancestry men, 7,648 Indian ancestry men, 5,527 European ancestry individuals	LY86	6e-09
636	chr6	6738121	rs1294409	25673412	Hip circumference	up to 56,910 European ancestry men, up to 86,570 European ancestry women	LY86	5e-07
636	chr6	6738121	rs1294409	25673412	Hip circumference	up to 56,910 European ancestry men, up to 86,570 European ancestry women	LY86	3e-08
636	chr6	6738518	rs1294410	34382107	Inguinal hernia	13,047 European ancestry cases, 262,499 European ancestry controls		5e-10
636	chr6	6738518	rs1294410	31217584	Waist-hip ratio	9,140 African American females, 11,555 Hispanic/Latino females, 1,843 Asian ancestry females, 1,715 Native Hawaiian ancestry females, 585 Native American ancestry females	NR	1e-06
636	chr6	6738518	rs1294410	31217584	Waist-hip ratio	10,286 African American individuals, 16,472 Hispanic/Latino individuals, 3,500 Asian ancestry individuals, 3,061 Native Hawaiian ancestry individuals, 585 Native American ancestry individuals	NR	4e-09
636	chr6	6738518	rs1294410	30575882	Waist-to-hip ratio adjusted for BMI	660,648 European ancestry individuals	NR	1e-68
636	chr6	6738518	rs1294410	30575882	Waist-hip ratio	663,598 European ancestry individuals	NR	5e-08
636	chr6	6738518	rs1294410	28443625	Waist-to-hip ratio adjusted for BMI (adjusted for smoking behaviour)	95,362 European ancestry women, 62,085 European ancestry men, 5,829 European ancestry individuals, 10,500 African American/Afro-Caribbean ancestry women, 2,706 African American/Afro-Caribbean ancestry men, 1,030 Indian Asian ancestry women, 7,648 Indian Asian ancestry men, 1,793 Filipino ancestry women, 2,944 Hispanic/Latino ancestry women, 1,764 Hispanic/Latino ancestry men	LY86	7e-11
636	chr6	6738518	rs1294410	28443625	Waist-to-hip ratio adjusted for BMI (adjusted for smoking behaviour)	95,362 European ancestry women, 62,085 European ancestry men, 5,829 European ancestry individuals, 10,500 African American/Afro-Caribbean ancestry women, 2,706 African American/Afro-Caribbean ancestry men, 1,030 Indian Asian ancestry women, 7,648 Indian Asian ancestry men, 1,793 Filipino ancestry women, 2,944 Hispanic/Latino ancestry women, 1,764 Hispanic/Latino ancestry men	LY86	1e-12
636	chr6	6738518	rs1294410	26426971	Waist-to-hip ratio adjusted for BMI x sex x age interaction (4df test)	up to 43,776 European ancestry men aged <50, up to 50,526 European ancestry women aged <50, up to 69,944 European ancestry men aged >50, up to 88,129 European ancestry women aged >50	NR	1e-15
636	chr6	6738518	rs1294410	26426971	Waist-to-hip ratio adjusted for BMI	up to 113,720 European ancestry men, up to 138,655 European ancestry women	NR	1e-16
636	chr6	6738518	rs1294410	25673412	Waist-to-hip ratio adjusted for body mass index	up to 56,910 European ancestry men, up to 86,570 European ancestry women	LY86	6e-16
636	chr6	6738518	rs1294410	25673412	Waist-to-hip ratio adjusted for body mass index	up to 56,910 European ancestry men, up to 86,570 European ancestry women	LY86	2e-15
636	chr6	6738518	rs1294410	25673412	Waist-to-hip ratio adjusted for body mass index	up to 56,910 European ancestry men, up to 86,570 European ancestry women	LY86	2e-18
636	chr6	6738518	rs1294410	25673412	Waist-to-hip ratio adjusted for body mass index	up to 56,910 European ancestry men, up to 86,570 European ancestry women	LY86	8e-20
636	chr6	6738518	rs1294410	25673412	Waist-to-hip ratio adjusted for body mass index	up to 56,910 European ancestry men, up to 86,570 European ancestry women	LY86	1e-06
636	chr6	6738518	rs1294410	25673412	Waist-to-hip ratio adjusted for body mass index	up to 56,910 European ancestry men, up to 86,570 European ancestry women	LY86	3e-07
636	chr6	6738518	rs1294410	25673412	Hip circumference adjusted for BMI	up to 56,910 European ancestry men, up to 86,570 European ancestry women	LY86	3e-08
636	chr6	6738518	rs1294410	25673412	Hip circumference adjusted for BMI	up to 56,910 European ancestry men, up to 86,570 European ancestry women	LY86	2e-15
636	chr6	6738518	rs1294410	25673412	Hip circumference adjusted for BMI	up to 56,910 European ancestry men, up to 86,570 European ancestry women	LY86	2e-10
636	chr6	6738518	rs1294410	23966867	Waist-hip ratio	up to 19,744 African American individuals	LY86	1e-06
636	chr6	6738800	rs1294411	34382107	Inguinal hernia	13,047 European ancestry cases, 262,499 European ancestry controls		1e-09
636	chr6	6738800	rs1294411	34021172	Hip circumference adjusted for BMI	186,825 British ancestry men	RP3-470L22.1	2e-09
636	chr6	6738800	rs1294411	30595370	Lung function (FEV1/FVC)	approximately 370,000 European ancestry individuals		3e-50
636	chr6	6739620	rs1294412	34382107	Inguinal hernia	13,047 European ancestry cases, 262,499 European ancestry controls		1e-09
636	chr6	6739620	rs1294412	34021172	Waist-to-hip ratio adjusted for BMI	219,872 British ancestry women	RP3-470L22.1	2e-25
636	chr6	6739620	rs1294412	34021172	Waist-hip index	219,872 British ancestry women	RP3-470L22.1	2e-25
636	chr6	6739620	rs1294412	34021172	Hip index	186,825 British ancestry men	RP3-470L22.1	8e-11
636	chr6	6739620	rs1294412	34021172	A body shape index	219,872 British ancestry women	RP3-470L22.1	5e-09
636	chr6	6739690	rs1294413	34382107	Inguinal hernia	13,047 European ancestry cases, 262,499 European ancestry controls		1e-09
636	chr6	6739690	rs1294413	34021172	Waist circumference adjusted for body mass index	219,872 British ancestry women	RP3-470L22.1	7e-10
636	chr6	6740132	rs1294414	36653477	Varicose veins	17,027 Finnish ancestry cases, 190,028 Finnish ancestry controls		4e-08
636	chr6	6740132	rs1294414	34382107	Inguinal hernia	13,047 European ancestry cases, 262,499 European ancestry controls		6e-10
636	chr6	6740132	rs1294414	34021172	Waist circumference adjusted for body mass index	219,872 British ancestry women	RP3-470L22.1	2e-13
636	chr6	6740399	rs1294415	35022708	Inguinal hernia	461 African American or African ancestry cases, 10,141 African American or African ancestry controls, 33,379 European ancestry cases, 436,717 European ancestry controls, 433 East Asian ancestry cases, 8,318 East Asian ancestry controls, 725 Hispanic or Latin American cases, 6,883 Hispanic or Latin American controls, 435 South Asian ancestry cases, 8,482 South Asian ancestry controls, 341 mixed an…		3e-18
636	chr6	6740399	rs1294415	35022708	Inguinal hernia	32,089 European, African, Asian, Hispanic/Latin American or mixed ancestry male cases, 196,784 European, African, Asian, Hispanic/Latin American or mixed ancestry male controls		4e-16
636	chr6	6740399	rs1294415	34382107	Inguinal hernia	13,047 European ancestry cases, 262,499 European ancestry controls		5e-10
636	chr6	6740399	rs1294415	34021172	Waist-to-hip ratio adjusted for BMI	219,872 British ancestry women	RP3-470L22.1	1e-42
636	chr6	6740399	rs1294415	34021172	Waist-hip index	219,872 British ancestry women	RP3-470L22.1	2e-42
636	chr6	6740399	rs1294415	34021172	Hip circumference adjusted for BMI	186,825 British ancestry men	RP3-470L22.1	6e-14
636	chr6	6740399	rs1294415	34021172	A body shape index	219,872 British ancestry women	RP3-470L22.1	1e-14
636	chr6	6741093	rs1294416	34382107	Inguinal hernia	13,047 European ancestry cases, 262,499 European ancestry controls		3e-09
636	chr6	6741633	rs772335715	34382107	Inguinal hernia	13,047 European ancestry cases, 262,499 European ancestry controls		3e-08
636	chr6	6741698	rs1294417	36914875	Lung function (FEV1/FVC)	475,645 European ancestry individuals, 8,590 African ancestry individuals, 85,279 East Asian ancestry individuals, 4,270 South Asian ancestry individuals, 14,668 Hispanic or Latin American individuals		5e-51
636	chr6	6741698	rs1294417	34382107	Inguinal hernia	13,047 European ancestry cases, 262,499 European ancestry controls		2e-09
636	chr6	6741698	rs1294417	30804560	Peak expiratory flow	321,047 European ancestry individuals	LY86	1e-06
636	chr6	6741698	rs1294417	30804560	Lung function (FEV1/FVC)	321,047 European ancestry individuals	LY86	4e-39
636	chr6	6741951	rs1294418	34382107	Inguinal hernia	13,047 European ancestry cases, 262,499 European ancestry controls		2e-10
636	chr6	6742315	rs1294419	34382107	Inguinal hernia	13,047 European ancestry cases, 262,499 European ancestry controls		2e-10
636	chr6	6742315	rs1294419	34021172	Waist-to-hip ratio adjusted for BMI	186,825 British ancestry men	RP3-470L22.1	2e-13
636	chr6	6742315	rs1294419	34021172	Waist-hip index	186,825 British ancestry men	RP3-470L22.1	3e-13
636	chr6	6742315	rs1294419	33037222	Mammographic density (non-dense area)	24,192 European ancestry individuals		8e-10
636	chr6	6742518	rs1294420	34382107	Inguinal hernia	13,047 European ancestry cases, 262,499 European ancestry controls		5e-09
636	chr6	6742518	rs1294420	30239722	Waist-to-hip ratio adjusted for BMI	379,501 European ancestry female individuals	NR	1e-45
636	chr6	6742915	rs1294421	38412862	ADAM23/BSG protein level ratio	43,509 European ancestry individuals		3e-29
636	chr6	6742915	rs1294421	36584111	Inguinal hernia	18,791 European ancestry cases, 93,955 European ancestry controls		6e-10
636	chr6	6742915	rs1294421	34594039	Inguinal hernia	16,725 European ancestry cases, 428,356 European ancestry controls, 1,664 East Asian ancestry cases, 177,062 East Asian ancestry controls		4e-15
636	chr6	6742915	rs1294421	34382107	Inguinal hernia	13,047 European ancestry cases, 262,499 European ancestry controls		2e-10
636	chr6	6742915	rs1294421	31217584	Waist-hip ratio	9,140 African American females, 11,555 Hispanic/Latino females, 1,843 Asian ancestry females, 1,715 Native Hawaiian ancestry females, 585 Native American ancestry females	NR	3e-06
636	chr6	6742915	rs1294421	31217584	Waist-hip ratio	10,286 African American individuals, 16,472 Hispanic/Latino individuals, 3,500 Asian ancestry individuals, 3,061 Native Hawaiian ancestry individuals, 585 Native American ancestry individuals	NR	1e-08
636	chr6	6742915	rs1294421	30804561	Chronic obstructive pulmonary disease	35,735 cases, 222,076 controls	LY86	6e-07
636	chr6	6742915	rs1294421	30175238	Lung function (FEV1/FVC)	60,749 European ancestry individuals, 7,721 African ancestry individuals	LY86	1e-22
636	chr6	6742915	rs1294421	25673412	Waist-hip ratio	up to 56,910 European ancestry men, up to 86,570 European ancestry women	LY86	8e-13
636	chr6	6742915	rs1294421	25673412	Waist-hip ratio	up to 56,910 European ancestry men, up to 86,570 European ancestry women	LY86	7e-14
636	chr6	6742915	rs1294421	23563607	Waist-hip ratio	4,774 European ancestry high waist-to-hip ratio individuals, 5,481 European ancestry low waist-to-hip ratio individuals	LY86	2e-10
636	chr6	6742915	rs1294421	20935629	Waist-hip ratio	Up to 77,167 European ancestry individuals	LY86	2e-17
636	chr6	6742929	rs112497144	34382107	Inguinal hernia	13,047 European ancestry cases, 262,499 European ancestry controls		9e-09
636	chr6	6743085	rs1024245	34382107	Inguinal hernia	13,047 European ancestry cases, 262,499 European ancestry controls		3e-10
636	chr6	6743271	rs1024246	34382107	Inguinal hernia	13,047 European ancestry cases, 262,499 European ancestry controls		1e-08
636	chr6	6743561	rs1294423	34382107	Inguinal hernia	13,047 European ancestry cases, 262,499 European ancestry controls		3e-10
636	chr6	6743901	rs1294424	34382107	Inguinal hernia	13,047 European ancestry cases, 262,499 European ancestry controls		3e-10
636	chr6	6744058	rs1294425	34382107	Inguinal hernia	13,047 European ancestry cases, 262,499 European ancestry controls		6e-09
636	chr6	6744243	rs1294426	34382107	Inguinal hernia	13,047 European ancestry cases, 262,499 European ancestry controls		3e-10
636	chr6	6744312	rs1294427	34382107	Inguinal hernia	13,047 European ancestry cases, 262,499 European ancestry controls		5e-09
636	chr6	6744389	rs1294428	34382107	Inguinal hernia	13,047 European ancestry cases, 262,499 European ancestry controls		6e-09
636	chr6	6744418	rs1294429	34382107	Inguinal hernia	13,047 European ancestry cases, 262,499 European ancestry controls		6e-09
636	chr6	6744464	rs1294430	36329257	Waist-hip ratio	76,894 Taiwanese ancestry individuals		6e-07
636	chr6	6744464	rs1294430	34382107	Inguinal hernia	13,047 European ancestry cases, 262,499 European ancestry controls		4e-10
636	chr6	6744756	rs1745341	34382107	Inguinal hernia	13,047 European ancestry cases, 262,499 European ancestry controls		1e-08
636	chr6	6744760	rs34688550	34382107	Inguinal hernia	13,047 European ancestry cases, 262,499 European ancestry controls		1e-08
636	chr6	6744769	rs1294431	34382107	Inguinal hernia	13,047 European ancestry cases, 262,499 European ancestry controls		5e-09
636	chr6	6744793	rs1294432	34382107	Inguinal hernia	13,047 European ancestry cases, 262,499 European ancestry controls		5e-09
636	chr6	6744793	rs1294432	30239722	Waist-hip ratio	381,152 European female individuals	NR	5e-27
636	chr6	6744929	rs1294433	34382107	Inguinal hernia	13,047 European ancestry cases, 262,499 European ancestry controls		6e-09
636	chr6	6745143	rs1294434	34382107	Inguinal hernia	13,047 European ancestry cases, 262,499 European ancestry controls		5e-09
636	chr6	6745221	rs1294435	34382107	Inguinal hernia	13,047 European ancestry cases, 262,499 European ancestry controls		2e-08
636	chr6	6745932	rs1294436	34382107	Inguinal hernia	13,047 European ancestry cases, 262,499 European ancestry controls		3e-10
636	chr6	6745932	rs1294436	30239722	Waist-to-hip ratio adjusted for BMI	315,284 European ancestry male individuals	NR	9e-48
636	chr6	6745932	rs1294436	30239722	Waist-hip ratio	697,734 European ancestry individuals	NA	1e-30
636	chr6	6748835	rs9504915	31669095	Waist-to-hip ratio adjusted for BMI	457,690 European ancestry individuals	NR	5e-40
636	chr6	6748835	rs9504915	31669095	Waist circumference adjusted for body mass index	457,690 European ancestry individuals	NR	1e-09
636	chr6	6749555	rs1294437	39406924	Gout	77,627 European ancestry cases, 933,894 European ancestry controls		7e-14
636	chr6	6749555	rs1294437	39406924	Gout	100,671 European ancestry cases, 2,106,212 European ancestry controls		9e-12
636	chr6	6749555	rs1294437	36539618	Colorectal cancer	21,731 European ancestry cases, 47,444 European ancestry controls, 78,473 East Asian ancestry cases, 107,143 East Asian ancestry controls		1e-08
636	chr6	6749555	rs1294437	35773277	Gluteofemoral adipose tissue volumes (adjusted for BMI and height)	37,641 European ancestry, East Asian ancestry, South Asian ancestry, African ancestry, NR ancestry individuals		4e-08
636	chr6	6750221	rs540973439	39024449	Traumatic cataract (PheCode 366.3)	365 African American or Afro-Caribbean cases, 121,198 African American or Afro-Caribbean controls, 627 European ancestry cases, 449,823 European ancestry controls		2e-11
636	chr6	6751825	rs1294438	30595370	Waist-hip ratio	approximately 458,000 European ancestry individuals		2e-52
636	chr6	6751825	rs1294438	25342443	Mammographic density (non-dense area)	7,600 European ancestry individuals	intergenic	1e-06
636	chr6	6754857	rs2181398	34021172	Hip index	219,872 British ancestry women	RP3-470L22.1	5e-16
636	chr6	6754857	rs2181398	34021172	Hip circumference adjusted for BMI	219,872 British ancestry women	RP3-470L22.1	1e-17
636	chr6	6754892	rs7775976	34021172	Waist-to-hip ratio adjusted for BMI	219,872 British ancestry women	RP3-470L22.1	1e-17
636	chr6	6754892	rs7775976	34021172	Waist-hip index	219,872 British ancestry women	RP3-470L22.1	3e-17
636	chr6	6754892	rs7775976	34021172	Hip index	219,872 British ancestry women	RP3-470L22.1	5e-15
636	chr6	6754892	rs7775976	34021172	Hip circumference adjusted for BMI	219,872 British ancestry women	RP3-470L22.1	2e-14
636	chr6	6756171	rs9405973	34021172	Waist circumference adjusted for body mass index	219,872 British ancestry women	RP3-470L22.1	1e-08
636	chr6	6757308	rs9378478	34021172	Waist-to-hip ratio adjusted for BMI	219,872 British ancestry women	RP3-470L22.1	7e-24
636	chr6	6757308	rs9378478	34021172	Waist-hip index	219,872 British ancestry women	RP3-470L22.1	2e-23
636	chr6	6757308	rs9378478	34021172	A body shape index	219,872 British ancestry women	RP3-470L22.1	2e-10
636	chr6	6758837	rs397789768	28552196	Waist-to-hip ratio adjusted for BMI	1,247 whole genome sequenced European ancestry individuals, 3,049 whole genome sequenced individuals, 29,518 European ancestry individuals, 388 Carlantino (founder/genetic isolate) individuals, 790 Friuli Venezia Giulia (founder/genetic isolate) individuals, 1,001 Mylopotamos (founder/genetic isolate) individuals, 867 Pomak (founder/genetic isolate) individuals	RP3-470L22.1	1e-06
636	chr6	6758871	rs6938081	31669095	Waist-to-hip ratio adjusted for BMI	457,690 European ancestry individuals	NR	3e-28
636	chr6	6760629	rs1317418	34021172	Waist-to-hip ratio adjusted for BMI	219,872 British ancestry women	RP3-470L22.1	7e-19
636	chr6	6760629	rs1317418	34021172	Waist-hip index	219,872 British ancestry women	RP3-470L22.1	2e-18
636	chr6	6761884	rs2186206	34021172	Hip index	219,872 British ancestry women	RP3-470L22.1	2e-08
636	chr6	6761884	rs2186206	34021172	Hip circumference adjusted for BMI	219,872 British ancestry women	RP3-470L22.1	4e-10
636	chr6	6761933	rs2326778	34021172	A body shape index	219,872 British ancestry women	RP3-470L22.1	7e-09
636	chr6	6762490	rs9504921	30595370	Height	approximately 458,000 European ancestry individuals		1e-14
636	chr6	6763212	rs9502498	39134668	Height	404,900 European ancestry individuals		2e-10
636	chr6	6766470	rs35688039	34021172	Waist-hip index	219,872 British ancestry women	RP3-470L22.1	1e-10
636	chr6	6767189	rs115325909	34021172	Hip circumference adjusted for BMI	219,872 British ancestry women	RP3-470L22.1	5e-09
636	chr6	6767189	rs115325909	31669095	Waist-to-hip ratio adjusted for BMI	457,690 European ancestry individuals	NR	3e-08
636	chr6	6769696	rs6918434	31669095	Waist-to-hip ratio adjusted for BMI	457,690 European ancestry individuals	NR	3e-15
636	chr6	6770152	rs73353711	36810956	Oligodendroglioma	90 European ancestry cases, 7,183 European ancestry controls, 28 Hispanic or Latin American cases, 1,177 Hispanic or Latin American controls, 6 African American or Afro-Caribbean cases, 196 African American or Afro-Caribbean controls, 6 African ancestry cases, 196 African ancestry controls, 2 Asian ancestry cases, 222 Asian ancestry controls		7e-06
636	chr6	6770862	rs4959402	35399580	Waist-to-hip ratio adjusted for BMI	42,455 Hispanic or Latin American individuals		8e-06
636	chr6	6770862	rs4959402	35399580	Waist-to-hip ratio adjusted for BMI	28,955 Hispanic or Latin American women		8e-06
636	chr6	6771566	rs7755751	36224396	Height	5,314,291 European ancestry, Hispanic or Latin American, East Asian ancestry, African ancestry, South Asian ancestry individuals		2e-60
636	chr6	6777217	rs4959403	34021172	Waist-to-hip ratio adjusted for BMI	219,872 British ancestry women	BTF3P7	6e-11
636	chr6	6778440	rs7740617	34021172	Hip index	219,872 British ancestry women	BTF3P7	4e-13
636	chr6	6778440	rs7740617	34021172	Hip circumference adjusted for BMI	219,872 British ancestry women	BTF3P7	8e-18
636	chr6	6782064	rs4960246	34021172	Waist-to-hip ratio adjusted for BMI	219,872 British ancestry women	BTF3P7	2e-31
636	chr6	6782064	rs4960246	34021172	Waist-hip index	219,872 British ancestry women	BTF3P7	2e-32
636	chr6	6782064	rs4960246	34021172	Waist circumference adjusted for body mass index	219,872 British ancestry women	BTF3P7	1e-12
636	chr6	6782064	rs4960246	34021172	Hip index	219,872 British ancestry women	BTF3P7	3e-21
636	chr6	6782064	rs4960246	34021172	Hip index	186,825 British ancestry men	BTF3P7	3e-09
636	chr6	6782064	rs4960246	34021172	Hip circumference adjusted for BMI	219,872 British ancestry women	BTF3P7	1e-17
636	chr6	6782064	rs4960246	34021172	Hip circumference adjusted for BMI	186,825 British ancestry men	BTF3P7	2e-09
636	chr6	6782064	rs4960246	34021172	A body shape index	219,872 British ancestry women	BTF3P7	5e-14
636	chr6	6783906	rs4959406	31669095	Waist-to-hip ratio adjusted for BMI	457,690 European ancestry individuals	NR	4e-30
637	chr6	6884499	rs4960263	40205036	Osteoarthritis of the hip or knee (with total joint replacement)	76,604 European ancestry cases, 771,801 European ancestry controls, 43 East Asian ancestry cases, 2,184 East Asian ancestry controls, 247 African or African American cases, 7,319 African or African American controls, 298 South Asian ancestry cases, 7,921 South Asian ancestry controls		2e-12
637	chr6	6884499	rs4960263	37106081	Height (standard GWA)	283,749 European ancestry individuals		7e-15
637	chr6	6886063	rs876122	40205036	Osteoarthritis of the hip or knee	201,533 European ancestry cases, 901,637 European ancestry controls, 5,506 East Asian ancestry cases, 126,769 East Asian ancestry controls, 4,149 African or African American cases, 21,448 African or African American controls, 1,087 South Asian ancestry cases, 18,871 South Asian ancestry controls, 842 Hispanic cases, 3,489 Hispanic controls, 722 Admixed ancestry cases, 8,268 Admixed ancestry contr…		7e-13
637	chr6	6886063	rs876122	40205036	Osteoarthritis (with total knee replacement)	47,701 European ancestry cases, 941,039 European ancestry controls, 24 East Asian ancestry cases, 2,184 East Asian ancestry controls, 179 African or African American cases, 7,319 African or African American controls, 257 South Asian ancestry cases, 7,921 South Asian ancestry controls		9e-19
637	chr6	6886063	rs876122	40205036	Knee osteoarthritis	161,228 European ancestry cases, 965,985 European ancestry controls, 5,433 East Asian ancestry cases, 126,769 East Asian ancestry controls, 3,463 African or African American cases, 21,448 African or African American controls, 993 South Asian ancestry cases, 18,871 South Asian ancestry controls, 523 Hispanic cases, 2,903 Hispanic controls, 616 Admixed ancestry cases, 8,268 Admixed ancestry controls		8e-19
637	chr6	6886063	rs876122	39134668	Height	404,900 European ancestry individuals		8e-35
637	chr6	6886063	rs876122	36224396	Height	5,314,291 European ancestry, Hispanic or Latin American, East Asian ancestry, African ancestry, South Asian ancestry individuals		5e-276
637	chr6	6886063	rs876122	36224396	Height	455,180 Hispanic or Latin American individuals		8e-29
637	chr6	6886063	rs876122	36224396	Height	4,080,687 European ancestry individuals		3e-240
637	chr6	6886063	rs876122	36224396	Height	293,593 African ancestry individuals		3e-09
637	chr6	6886063	rs876122	31669095	Waist circumference adjusted for body mass index	457,690 European ancestry individuals	NR	5e-10
637	chr6	6886063	rs876122	30595370	Height	approximately 458,000 European ancestry individuals		7e-40
637	chr6	6887139	rs9504956	36224396	Height	5,314,291 European ancestry, Hispanic or Latin American, East Asian ancestry, African ancestry, South Asian ancestry individuals		2e-08
637	chr6	6894714	rs6928965	40205036	Osteoarthritis	441,288 European ancestry cases, 1,271,822 European ancestry controls, 10,408 East Asian ancestry cases, 128,633 East Asian ancestry controls, 25,698 African or African American cases, 34,718 African or African American controls, 2,422 South Asian ancestry cases, 18,894 South Asian ancestry controls, 8,128 Hispanic cases, 9,759 Hispanic controls, 2,031 Admixed ancestry cases, 8,268 Admixed ancest…		8e-16
637	chr6	6894714	rs6928965	37247657	Idiopathic knee osteoarthritis	90,888 European ancestry cases, 263,673 European ancestry controls		2e-08
637	chr6	6894714	rs6928965	36718908	Childhood median systolic blood pressure percentile (13-18 years old)	5,133 Black or European ancestry individuals		4e-06
637	chr6	6901348	rs9392840	34594039	Lymphocyte count	349,856 European ancestry individuals, 95,717 East Asian ancestry individuals		3e-17
637	chr6	6901348	rs9392840	32888494	Lymphocyte count	408,112 British individuals	RP3-429O6.1	8e-11
637	chr6	6901425	rs2326837	39024449	lymphocyte (absolute count, minimum, inv-norm transformed)	253,480 European ancestry individuals		1e-11
637	chr6	6901425	rs2326837	39024449	lymphocyte (absolute count, mean, inv-norm transformed)	70,580 African American or Afro-Caribbean individuals, 36,536 Hispanic or Latin American individuals, 3,839 East Asian ancestry individuals, 253,317 European ancestry individuals		5e-18
637	chr6	6901425	rs2326837	39024449	lymphocyte (absolute count, mean, inv-norm transformed)	253,317 European ancestry individuals		4e-22
637	chr6	6901425	rs2326837	39024449	lymphocyte (absolute count, maximum, inv-norm transformed)	70,548 African American or Afro-Caribbean individuals, 36,516 Hispanic or Latin American individuals, 3,839 East Asian ancestry individuals, 253,142 European ancestry individuals		7e-17
637	chr6	6901425	rs2326837	39024449	lymphocyte (absolute count, maximum, inv-norm transformed)	253,142 European ancestry individuals		3e-21
637	chr6	6901425	rs2326837	27863252	Lymphocyte count	171,643 European ancestry individuals	RP3-429O6.1	1e-11
637	chr6	6901429	rs2326838	36848389	Photoreceptor cell layer thickness phenotypes (MTAG)	31,135 European ancestry individuals		8e-13
637	chr6	6901429	rs2326838	36050321	QT interval	212,199 European ancestry individuals		6e-10
637	chr6	6901429	rs2326838	32352494	Spherical equivalent	95,827 European ancestry individuals	NR	1e-10
637	chr6	6901622	rs9379066	36050321	QT interval	252,730 European ancestry, African ancestry, Hispanic or Latin American, South East Asian ancestry, South Asian ancestry individuals		9e-14
637	chr6	6901622	rs9379066	32231278	Refractive error	542,934 European ancestry individuals	LY86, RREB1, EEF1E1, BLOC1S5-TXNDC5, MRDS1, OFCC1, TFAP2A	1e-21
637	chr6	6902705	rs9328393	32888494	Lymphocyte percentage of white cells	408,112 British individuals	RP3-429O6.1	4e-12
637	chr6	6902705	rs9328393	32888494	Lymphocyte count	408,112 British individuals	RP3-429O6.1	2e-09
637	chr6	6902705	rs9328393	32888493	Lymphocyte count	643,370 African American or Afro-Caribbean, African ancestry, European ancestry, East Asian ancestry, Hispanic or Latin American and South Asian ancestry individuals	NR	5e-30
637	chr6	6902705	rs9328393	32888493	Lymphocyte count	524,923 European ancestry individuals	NR	6e-31
637	chr6	6911217	rs2249382	26053186	3-hydroxy-1-methylpropylmercapturic acid levels in smokers	361 African American current smoker individuals, 329 Native Hawaiian ancestry current smoker individuals, 440 European ancestry current smoker individuals, 452 Latino current smoker individuals, 702 Japanese ancestry current smoker individuals	NR	1e-07
637	chr6	6911244	rs998272	35224516	COVID-19	316 African ancestry female cases, 4,043 African ancestry female controls, 8,767 European ancestry female cases, 240,532 European ancestry female controls, 351 South Asian ancestry female cases, 3,980 South Asian ancestry female controls, 323 female cases, 5,917 female controls		4e-07
637	chr6	6923600	rs66833621	32888494	Reticulocyte fraction of red cells	408,112 British individuals	RP3-429O6.1	2e-18
637	chr6	6923600	rs66833621	32888494	Reticulocyte count	408,112 British individuals	RP3-429O6.1	4e-19
637	chr6	6923600	rs66833621	32888494	Mean corpuscular hemoglobin concentration	408,112 British individuals	RP3-429O6.1	2e-12
637	chr6	6923600	rs66833621	32888494	High light scatter reticulocyte percentage of red cells	408,112 British individuals	RP3-429O6.1	5e-10
637	chr6	6923600	rs66833621	32888494	High light scatter reticulocyte count	408,112 British individuals	RP3-429O6.1	5e-11
637	chr6	6924277	rs6597236	32888494	Monocyte percentage of white cells	408,112 British individuals		5e-10
637	chr6	6924277	rs6597236	32888494	Mean spheric corpuscular volume	408,112 British individuals		4e-27
637	chr6	6924843	rs6937957	32888493	Mean corpuscular hemoglobin concentration	491,553 European ancestry individuals	NR	2e-12
637	chr6	6924906	rs6911310	30595370	Red cell distribution width	approximately 445,000 European ancestry individuals		4e-08
637	chr6	6925837	rs2326842	32888494	Platelet distribution width	408,112 British individuals		2e-20
639	chr6	7101850	rs675209	36914875	Lung function (forced vital capacity)	475,645 European ancestry individuals, 8,590 African ancestry individuals, 85,279 East Asian ancestry individuals, 4,270 South Asian ancestry individuals, 14,668 Hispanic or Latin American individuals		8e-11
639	chr6	7101850	rs675209	35835914	Insomnia	593,724 European ancestry cases, 1,771,286 European ancestry controls		3e-08
639	chr6	7101850	rs675209	34594039	Varicose veins	22,037 European ancestry cases, 437,665 European ancestry controls, 474 East Asian ancestry cases, 178,252 East Asian ancestry controls		1e-09
639	chr6	7101850	rs675209	33356394	Urate levels	454,183 European ancestry individuals	NR	1e-84
639	chr6	7101850	rs675209	31985003	Urate levels	110,238 European ancestry individuals, 21,471 East Asian individuals	RREB1	4e-23
639	chr6	7101850	rs675209	30993211	Serum uric acid levels	121,745 Japanese ancestry individuals, at least 88,461 European ancestry individuals	LY86, RREB1	6e-24
639	chr6	7101850	rs675209	23263486	Urate levels	49,825 European ancestry males, 60,522 European ancestry females	RREB1	1e-23
639	chr6	7101850	rs675209	20884846	Urate levels	28,283 European ancestry individuals	RREB1	1e-09
639	chr6	7102366	rs144671758	36914875	Peak expiratory flow	393,161 European ancestry individuals, 4,227 African ancestry individuals, 1,564 East Asian ancestry individuals, 4,270 South Asian ancestry individuals, 2,798 Hispanic or Latin American individuals		6e-15
639	chr6	7102654	rs12202854	39024449	white blood cell count (WBC, maximum, inv-norm transformed)	108,774 African American or Afro-Caribbean individuals, 49,939 Hispanic or Latin American individuals, 5,836 East Asian ancestry individuals, 380,686 European ancestry individuals		4e-13
639	chr6	7106082	rs2842895	39024449	Hearing loss (PheCode 389)	31,058 African American or Afro-Caribbean cases, 76,733 African American or Afro-Caribbean controls, 23,888 Hispanic or Latin American cases, 28,460 Hispanic or Latin American controls, 2,671 East Asian ancestry cases, 3,302 East Asian ancestry controls, 229,580 European ancestry cases, 176,720 European ancestry controls		5e-15
639	chr6	7106082	rs2842895	34648354	Trypsin-3 levels	10,708 European ancestry individuals		1e-14
639	chr6	7106082	rs2842895	27918534	Visceral adipose tissue/subcutaneous adipose tissue ratio adjusted for BMI	7,618 European ancestry women, 7,050 European ancestry men, 2,205 African American women, 1,324 African American men.	RREB1	9e-06
639	chr6	7106082	rs2842895	27918534	Visceral adipose tissue adjusted for BMI	7,432 European ancestry men, 1,306 African American men	RREB1	2e-06
639	chr6	7106082	rs2842895	27918534	Visceral adipose tissue adjusted for BMI	7,431 European ancestry women, 7,432 European ancestry men, 2,163 African American women, 1,306 African American men	RREB1	6e-09
639	chr6	7106082	rs2842895	27918534	Visceral adipose tissue adjusted for BMI	7,431 European ancestry women, 7,432 European ancestry men, 2,163 African American women, 1,306 African American men	RREB1	1e-08
639	chr6	7106082	rs2842895	22589738	Visceral adipose tissue adjusted for BMI	5,560 European ancestry female individuals, 4,997 European ancestry male individuals	RREB1	4e-06
639	chr6	7106082	rs2842895	22589738	Visceral adipose tissue adjusted for BMI	5,560 European ancestry female individuals, 4,997 European ancestry male individuals	RREB1	4e-06
639	chr6	7108316	rs143321297	36641522	Peak expiratory flow	383,471 European ancestry individuals		3e-08
639	chr6	7109199	rs7451690	39024449	Sensorineural hearing loss (PheCode 389.1)	20,653 African American or Afro-Caribbean cases, 89,965 African American or Afro-Caribbean controls, 17,253 Hispanic or Latin American cases, 36,193 Hispanic or Latin American controls, 1,836 East Asian ancestry cases, 4,357 East Asian ancestry controls, 191,819 European ancestry cases, 210,098 European ancestry controls		2e-12
639	chr6	7109199	rs7451690	39024449	Sensorineural hearing loss (PheCode 389.1)	191,819 European ancestry cases, 210,098 European ancestry controls		3e-16
639	chr6	7109199	rs7451690	39024449	Hearing loss (PheCode 389)	229,580 European ancestry cases, 176,720 European ancestry controls		6e-18
639	chr6	7109199	rs7451690	36914875	Lung function (FEV1/FVC)	475,645 European ancestry individuals, 8,590 African ancestry individuals, 85,279 East Asian ancestry individuals, 4,270 South Asian ancestry individuals, 14,668 Hispanic or Latin American individuals		2e-38
639	chr6	7109431	rs3904600	39256582	Estimated glomerular filtration rate (cystatin c)	406,504 European ancestry individuals		1e-40
639	chr6	7109431	rs3904600	39256582	Estimated glomerular filtration rate (creatinine, cystatin c)	406,504 European ancestry individuals		5e-53
639	chr6	7109431	rs3904600	39256582	Estimated glomerular filtration rate (creatinine)	406,504 European ancestry individuals		5e-35
639	chr6	7109431	rs3904600	39024449	Gout and other crystal arthrop (PheCode 274)	14,867 African American or Afro-Caribbean cases, 102,953 African American or Afro-Caribbean controls, 3,900 Hispanic or Latin American cases, 54,594 Hispanic or Latin American controls, 1,256 East Asian ancestry cases, 5,386 East Asian ancestry controls, 44,197 European ancestry cases, 393,782 European ancestry controls		5e-27
639	chr6	7109431	rs3904600	39024449	Gout (PheCode 274.1)	31,493 European ancestry cases, 284,175 European ancestry controls		9e-28
639	chr6	7109431	rs3904600	39024449	Gout (PheCode 274.1)	14,437 African American or Afro-Caribbean cases, 103,731 African American or Afro-Caribbean controls, 3,643 Hispanic or Latin American cases, 55,120 Hispanic or Latin American controls, 1,243 East Asian ancestry cases, 5,416 East Asian ancestry controls, 42,034 European ancestry cases, 397,989 European ancestry controls		9e-30
639	chr6	7109431	rs3904600	34910505	Vertex-wise cortical thickness	33,748 European ancestry individuals		2e-16
639	chr6	7109431	rs3904600	34021172	Waist-to-hip ratio adjusted for BMI	186,825 British ancestry men	RREB1	1e-13
639	chr6	7109431	rs3904600	34021172	Waist-hip index	186,825 British ancestry men	RREB1	8e-14
639	chr6	7109431	rs3904600	31578528	Urate levels	288,649 European ancestry individuals, 125,725 East Asian ancestry individuals, 33,671 African American individuals, 9,037 South Asian ancestry individuals, 608 Hispanic individuals	RREB1	5e-51
639	chr6	7109431	rs3904600	31578528	Urate levels	174,111 European, East Asian, African American, South Asian and Hispanic ancestry men, 172,102 European, East Asian, African American, South Asian and Hispanic ancestry women	NR	2e-21
639	chr6	7109431	rs3904600	31578528	Urate levels	174,111 European, East Asian, African American, South Asian and Hispanic ancestry men, 172,102 European, East Asian, African American, South Asian and Hispanic ancestry women	NR	5e-18
639	chr6	7109431	rs3904600	30595370	Waist-hip ratio	approximately 458,000 European ancestry individuals		6e-22
639	chr6	7109431	rs3904600	30595370	Balding type 1	approximately 208,000 European ancestry individuals		2e-14
639	chr6	7112585	rs6925389	36376304	C-reactive protein levels (MTAG)	575,531 European ancestry individuals		9e-13
639	chr6	7112585	rs6925389	35459240	C-reactive protein levels	575,531 European ancestry individuals		3e-12
639	chr6	7 112 585.00	rs6925389	35164939	Brain morphology (MOSTest)	33,735 white British ancestry individuals		3e-19
639	chr6	7 112 585.00	rs6925389	34560273	Cortical surface area	35,657 White British ancestry individuals	NR	1e-17
639	chr6	7 112 585.00	rs6925389	33821002	Brain shape (segment 5)	19,670 European ancestry individuals		7e-13
639	chr6	7114608	rs7772296	36224396	Height	5,314,291 European ancestry, Hispanic or Latin American, East Asian ancestry, African ancestry, South Asian ancestry individuals		1e-11
639	chr6	7115299	rs1285874	35835914	Insomnia	390,751 European ancestry female cases, 1,018,386 European ancestry female controls		1e-08
639	chr6	7115693	rs1285875	30804565	Insomnia	651,923 European ancestry males, 679,087 European ancestry females	NA	5e-09
639	chr6	7118756	rs11755724	39024449	Takes medication for gout?	20,817 European ancestry cases, 294,851 European ancestry controls		1e-18
639	chr6	7118756	rs11755724	39024449	Gout (PheCode 274.1)	6,538 African American or Afro-Caribbean cases, 48,967 African American or Afro-Caribbean controls, 2,151 Hispanic or Latin American cases, 27,163 Hispanic or Latin American controls, 739 East Asian ancestry cases, 2,808 East Asian ancestry controls, 31,493 European ancestry cases, 284,175 European ancestry controls		1e-25
639	chr6	7118756	rs11755724	33832965	Gout	7,049 European ancestry cases, 64,424 European ancestry controls	RREB1	9e-15
639	chr6	7118756	rs11755724	31407831	Chronic lymphocytic leukemia or multiple sclerosis	2,492 European ancestry chronic lymphocytic leukemia cases, 9,772 European ancestry multiple sclerosis cases, 24,529 European ancestry controls	RREB1	1e-08
639	chr6	7118756	rs11755724	31152163	Estimated glomerular filtration rate	567,460 European ancestry individuals, 165,726 East Asian ancestry individuals, 13,842 African American individuals, 13,359 South Asian ancestry individuals, 4,961 Hispanic individuals	RREB1	1e-19
639	chr6	7118756	rs11755724	21833088	Multiple sclerosis	9,772 European ancestry cases, 16,849 European ancestry controls	RREB1	3e-06
639	chr6	7118756	rs11755724	20385826	Age-related macular degeneration	979 cases, 1,709 controls	RREB1	1e-06
639	chr6	7118900	rs13208234	39024449	Takes medication for gout?	4,708 African American or Afro-Caribbean cases, 50,797 African American or Afro-Caribbean controls, 1,396 Hispanic or Latin American cases, 27,918 Hispanic or Latin American controls, 573 East Asian ancestry cases, 2,974 East Asian ancestry controls, 20,817 European ancestry cases, 294,851 European ancestry controls		2e-16
639	chr6	7118900	rs13208234	38658550	Serum urate levels	677,373 European ancestry individuals		7e-72
639	chr6	7118900	rs13208234	38658550	Serum urate levels	219,768 East Asian ancestry individuals, 677,373 European ancestry individuals, 132,182 individuals		3e-76
639	chr6	7118900	rs13208234	38448586	Creatinine levels	4,435 East Asian ancestry individuals, 11,340 South Asian ancestry individuals, 120,241 European ancestry individuals		1e-12
639	chr6	7 118 900.00	rs13208234	32193296	Cortical surface area	33,992 European ancestry individuals	NR	2e-08
639	chr6	7120223	rs11243143	39024449	Inguinal hernia (PheCode 550.1)	6,816 African American or Afro-Caribbean cases, 112,669 African American or Afro-Caribbean controls, 30,294 European ancestry cases, 410,088 European ancestry controls, 3,160 Hispanic or Latin American cases, 55,423 Hispanic or Latin American controls		3e-13
639	chr6	7120223	rs11243143	35710981	Estimated glomerular filtration rate (creatinine)	1,205,871 European ancestry individuals, 168,300 East Asian ancestry individuals, 63,553 African ancestry individuals, 23,509 Hispanic or Latin American individuals, 22,103 African American individuals, 21,791 Central Asian or South Asian ancestry individuals, 1,502 Middle Eastern ancestry individuals, 939 other admixed ancestry individuals, 602 Native American ancestry individuals, 150 Asian anc…		7e-35
639	chr6	7120223	rs11243143	34910505	Vertex-wise cortical surface area	33,748 European ancestry individuals		9e-18
639	chr6	7120223	rs11243143	34594039	Serum uric acid levels	343,836 European ancestry individuals, 129,405 East Asian ancestry individuals		5e-63
639	chr6	7 120 223.00	rs11243143	34560273	Cortical thickness	35,657 White British ancestry individuals	NR	2e-16
639	chr6	7120223	rs11243143	34021172	A body shape index	186,825 British ancestry men	RREB1	4e-08
811	chr6	29626487	rs41291770	38965376	Respiratory disease (confirmatory factor analysis Factor 11)	360,406 European ancestry individuals		5e-08
811	chr6	29626487	rs41291770	32888493	Platelet count	145,648 East Asian ancestry individuals	NR	4e-11
811	chr6	29628464	rs143229677	27863252	White blood cell count	172,435 European ancestry individuals	GABBR1	3e-13
811	chr6	29631324	rs29243	38182794	Basal cell carcinoma	49,905 European ancestry cases, 752,392 European ancestry controls, 626 Hispanic or Latin American cases, 9,842 Hispanic or Latin American controls		1e-08
811	chr6	29631324	rs29243	38182794	Basal cell carcinoma	49,905 European ancestry cases, 752,392 European ancestry controls		2e-08
811	chr6	29632583	rs150971595	38757301	Psoriasis	at least 2,248 East Asian ancestry cases, at least 67,440 East Asian ancestry controls		2e-39
811	chr6	29632583	rs150971595	38116116	Triglyceride levels	92,615 Taiwanese ancestry individuals		4e-14
811	chr6	29632583	rs150971595	38116116	Total cholesterol levels	92,615 Taiwanese ancestry individuals		3e-10
811	chr6	29634744	rs138928071	36333282	Aspartate aminotransferase levels	288,127 East Asian ancestry individuals		2e-09
811	chr6	29634939	rs28749531	39046104	Vascular dementia	96 African ancestry cases, 7,315 African ancestry controls, 115 Asian ancestry cases, 2,758 Asian ancestry controls, 3,892 European ancestry cases, 466,606 European ancestry controls, 35 Hispanic cases, 1,271 Hispanic controls		8e-06
818	chr6	30647466	rs28360037	39528825	Protein G6b:Isoform A, Extracellular domain levels	3,506 European ancestry individuals		3e-19
818	chr6	30651128	rs9262135	38412862	EREG/HBEGF protein level ratio	43,509 European ancestry individuals		5e-29
818	chr6	30659438	rs1076829	34021172	Waist-hip index	186,825 British ancestry men	DHX16	4e-08
818	chr6	30660304	rs3130000	37164013	Seropositivity for staphylococcus aureus subsp. aureus MRSA252 peptide (agilent_84757)	1,745 individuals		9e-12
818	chr6	30660474	rs1076828	34021172	Waist-to-hip ratio adjusted for BMI	186,825 British ancestry men	DHX16	2e-08
818	chr6	30661179	rs74917683	28928442	Shingles	16,711 European ancestry cases, 118,152 European ancestry controls	NR	2e-11
818	chr6	30665483	rs34505140	36224396	Height	5,314,291 European ancestry, Hispanic or Latin American, East Asian ancestry, African ancestry, South Asian ancestry individuals		2e-20
818	chr6	30665814	rs55740398	34743558	Retinal vascular fractal density	38,932 British ancestry individuals		6e-06
818	chr6	30666097	rs3094097	31272903	Eosinophil counts	4,206 East Asian ancestry individuals	NR	2e-09
828	chr6	31879122	rs114951054	34046847	Femur bone mineral density x serum urate levels interaction	2,225 men, 2,350 women	EHMT2-AS1	2e-09
828	chr6	31879234	rs605203	30575882	Waist-to-hip ratio adjusted for BMI	660,648 European ancestry individuals	NR	4e-43
828	chr6	31879234	rs605203	30575882	Waist-hip ratio	663,598 European ancestry individuals	NR	5e-08
1210	chr6	81935980	rs16893677	30019117	Adolescent idiopathic scoliosis	196 cases, 303 controls	NR	8e-08
591	chr7	858927	rs7794185	32888493	Red cell distribution width	531,774 European ancestry individuals	NR	7e-13
591	chr7	885716	rs59916873	36581621	Body mass index	1,122,049 European ancestry individuals		3e-08
591	chr7	886311	rs10226357	32439900	PR interval	271,570 European ancestry individuals, 8,173 African American individuals, 12,823 Hispanic/Latino individuals	GET4	3e-09
591	chr7	886311	rs10226357	32439900	PR interval	271,570 European ancestry individuals	GET4	2e-09
591	chr7	889485	rs4719730	31669095	Body mass index	457,822 European ancestry individuals	NR	4e-08
591	chr7	889485	rs4719730	30595370	Body mass index	approximately 458,000 European ancestry individuals		7e-08
591	chr7	891051	rs13171	36224396	Height	5,314,291 European ancestry, Hispanic or Latin American, East Asian ancestry, African ancestry, South Asian ancestry individuals		4e-14
591	chr7	896554	rs79577636	28441456	Facial morphology (factor 6, height of vermillion lower lip)	2,187 European ancestry individuals	NR	2e-06
591	chr7	900338	rs3808347	34353775	Recurrence-free survival in non-muscle-invasive bladder cancer	3,400 European ancestry individuals		4e-06
661	chr8	10 018 397.00	rs35228837	37985818	Lifetime major depressive disorder (MTAG)	194,650 European ancestry individuals (MTAG effective sample size boosted by MDD environmental factors samples)		1e-08
661	chr8	10018397	rs35228837	30867560	General factor of neuroticism	270,059 British ancestry individuals	ENSG00000260093	3e-09
661	chr8	10019794	rs11249967	34021172	Waist-hip index	186,825 British ancestry men	RP11-1E4.1	1e-08
661	chr8	10 023 498.00	rs17150950	34159505	Schizophrenia (MTAG)	940,613 European ancestry individuals		5e-08
661	chr8	10 023 625.00	rs7013693	34002096	Bipolar I disorder	25,060 European ancestry cases, 449,978 European ancestry controls	NR	3e-08
661	chr8	10 024 278.00	rs1553666	35361970	Educational attainment	3,037,499 European ancestry individuals		2e-11
661	chr8	10025064	rs657913	33288918	Facial morphology (segment 18)	3,566 European ancestry individuals		4e-10
661	chr8	10027488	rs534523	35762941	Diastolic blood pressure	526,001 European ancestry individuals		2e-13
661	chr8	10029131	rs12545623	30867560	General factor of neuroticism	270,059 British ancestry individuals	ENSG00000260093	4e-11
661	chr8	10031462	rs657086	30867560	General factor of neuroticism	270,059 British ancestry individuals	ENSG00000260093	3e-14
661	chr8	10032793	rs4598253	34021172	Waist circumference adjusted for body mass index	219,872 British ancestry women	RP11-1E4.1	3e-12
661	chr8	10033743	rs643955	26606652	Systemic lupus erythematosus	862 Native American ancestry-enriched North American cases, 531 Native American ancestry-enriched South American cases, 1,973 Native American ancestry-enriched North American controls, 344 Native American ancestry-enriched South American controls	intergenic	4e-07
661	chr8	10034666	rs658385	27089180	Age at first sexual intercourse	59,357 British ancestry males, 66,310 British ancestry females	MSRA	7e-09
661	chr8	10 034 788.00	rs6601411	38858783	Bipolar disorder or glomerular filtration rate estimated from creatine (MTAG)	51,710 European ancestry individuals with bipolar disorder measurements, 1,004,040 European ancestry individuals with eGFRcrea measurements		5e-36
661	chr8	10035018	rs670044	35213538	Triglycerides to total lipids ratio in very small VLDL	115,082 European ancestry individuals		7e-15
661	chr8	10035018	rs670044	34021172	A body shape index	219,872 British ancestry women	RP11-1E4.1	3e-10
661	chr8	10035057	rs7831285	40187613	Gut microbial network clusters (Purple (at 1 year) x Household furry pet cat (3 Months) interaction	up to 688 European ancestry, South Asian ancestry, East Asian ancestry, African American or Afro-Caribbean, Other admixed ancestry ancestry, Hispanic or Latin American, Greater Middle Eastern (Middle Eastern, North African or Persian), South East Asian ancestry, unknown ancestry females		3e-09
661	chr8	10036929	rs77092199	36581621	Body mass index	1,122,049 European ancestry individuals		2e-14
661	chr8	10036929	rs77092199	36376304	Body mass index (MTAG)	694,649 European ancestry individuals		1e-14
1559	chr8	127792133	rs9297768	31361310	Hay fever and/or eczema	84,034 European ancestry cases, 239,773 European ancestry controls	NR	2e-11
1560	chr8	127797310	rs6470578	30013184	Allergic sensitization	8,040 European ancestry cases, 16,441 European ancestry controls	PVT1	9e-06
1560	chr8	127797310	rs6470578	30013184	Allergic rhinitis	59,762 European and unknown ancestry cases, 152,358 European and unknown ancestry controls	TMEM75, MYC	4e-08
1560	chr8	127800322	rs118038351	37500982	Bone mineral density variability	141,261 European ancestry individuals		7e-10
1560	chr8	127801844	rs6990534	40262193	Multiple sclerosis (MTAG)	62,543 European ancestry individuals (MTAG effective sample size boosted by osteoarthritis, rheumatoid arthritis and endometriosis samples)		2e-09
1560	chr8	127801844	rs6990534	31604244	Multiple sclerosis	14,802 European and unknown ancestry cases, 26,703 European and unknown ancestry controls	MIR1204	6e-20
1560	chr8	127801844	rs6990534	31015401	Medication use (adrenergics, inhalants)	28,880 European ancestry cases, 147,565 European ancestry controls	PVT1	6e-09
1560	chr8	127801844	rs6990534	29083406	Allergic disease (asthma, hay fever or eczema)	180,129 European ancestry cases, 180,709 European ancestry controls	MYC	6e-14
1560	chr8	127801844	rs6990534	28928442	Tonsillectomy	60,098 European ancestry cases, 113,323 European ancestry controls	NR	1e-06
1560	chr8	127802782	rs4410871	24076602	Multiple sclerosis	14,498 European ancestry cases, 24,091 European ancestry controls	MIR1204	4e-16
1560	chr8	127802782	rs4410871	23817571	Allergic sensitization	5,789 European ancestry cases, 10,056 European ancestry controls	MYC, PVT1	5e-10
1560	chr8	127802782	rs4410871	21833088	Multiple sclerosis	9,772 European ancestry cases, 16,849 European ancestry controls	MYC	8e-09
1560	chr8	127805636	rs9886651	28346442	Serous invasive ovarian cancer	14,049 European ancestry cases, 40,941 European ancestry controls	NR	8e-06
1560	chr8	127805636	rs9886651	28346442	Epithelial ovarian cancer	16,924 European ancestry cases, 68,502 European ancestry controls	NR	2e-09
1626	chr9	136494979	rs3124998	34282934	Vaginal microbiome presence (s_Dialister micraerophilus)	315 Chinese ancestry individuals		5e-06
1626	chr9	136494979	rs3124998	26974007	Chronic inflammatory diseases (ankylosing spondylitis, Crohn's disease, psoriasis, primary sclerosing cholangitis, ulcerative colitis) (pleiotropy)	8,726 European ancestry ankylosing spondylitis cases, 19,085 European ancestry Crohn's disease cases, 6,530 European ancestry psoriasis cases, 3,408 European ancestry primary sclerosing cholangitis cases, 14,513 European ancestry ulcerative colitis cases, 34,213 European ancestry controls	NOTCH1	9e-09
1626	chr9	136 495 944.00	rs3124591	38890310	Regional cortical thickness (paracentral)	34,569 European ancestry individuals		1e-08
1626	chr9	136498709	rs3124592	39528825	Neurogenic locus notch homolog protein 1 levels	3,506 European ancestry individuals		3e-08
1626	chr9	136498709	rs3124592	28957414	Red cell distribution width	116,666 British ancestry individuals	NOTCH1	6e-09
1626	chr9	136498709	rs3124592	26732621	Length of menstrual cycle	9,534 European ancestry individuals	NOTCH1	2e-08
1626	chr9	136500806	rs2229973	29221444	Coronary artery calcified atherosclerotic plaque (130 HU threshold) in type 2 diabetes	345 African American cases, 346 African American controls	NOTCH1	5e-06
1626	chr9	136501955	rs3124594	32888494	Mean corpuscular hemoglobin	408,112 British individuals	NOTCH1	7e-09
1626	chr9	136505188	rs13300218	26192919	Ulcerative colitis	6,968 European ancestry cases, 20,464 European ancestry controls	NR	2e-10
1626	chr9	136505188	rs13300218	26192919	Inflammatory bowel disease	12,882 European ancestry cases, 21,770 European ancestry controls	NR	7e-20
1626	chr9	136505188	rs13300218	26192919	Crohn's disease	5,956 European ancestry cases, 14,927 European ancestry controls	NR	7e-16
1626	chr9	136505953	rs11145764	38411962	Colorectal cancer x total fruit intake interaction	4,686 European ancestry cases, 14,058 European ancestry controls		3e-06
1626	chr9	136507051	rs3124596	30595370	Mean corpuscular hemoglobin	approximately 443,000 European ancestry individuals		4e-08
1626	chr9	136507112	rs7870145	39792054	Inflammatory bowel disease (MTAG)	12,882 European ancestry inflammatory bowel disease cases, 5,956 European ancestry Crohn's disease cases, 6,968 European ancestry ulcerative colitis cases, 57,161 European ancestry controls		1e-12
1626	chr9	136510535	rs11574896	39792054	Inflammatory bowel disease (MTAG)	12,882 European ancestry inflammatory bowel disease cases, 5,956 European ancestry Crohn's disease cases, 6,968 European ancestry ulcerative colitis cases, 57,161 European ancestry controls		1e-08
1626	chr9	136510808	rs3125001	38689001	Systolic blood pressure	1,028,980 European ancestry individuals		5e-10
1626	chr9	136510808	rs3125001	38689001	Pulse pressure	1,028,980 European ancestry individuals		4e-08
1626	chr9	136514098	rs9411207	34648354	Neurogenic locus notch homolog protein 1 levels	10,708 European ancestry individuals		8e-15
591	chr10	808751	rs141536087	29892016	Prostate cancer (early onset)	6,988 European ancestry cases, 44,256 European ancestry controls	LARP4B	4e-06
591	chr10	808751	rs141536087	29892016	Prostate cancer (advanced)	15,167 European ancestry cases, 58,308 European ancestry controls	LARP4B	5e-06
591	chr10	808751	rs141536087	29892016	Prostate cancer	79,148 European ancestry cases, 61,106 European ancestry controls	LARP4B	9e-13
591	chr10	812081	rs9124	32888494	Reticulocyte fraction of red cells	408,112 British individuals	LARP4B	5e-09
591	chr10	823911	rs74876360	38116116	Creatinine levels	92,615 Taiwanese ancestry individuals		9e-13
591	chr10	825540	rs61830900	35935937	Eosinophil counts	365,954 British ancestry individuals		3e-11
817	chr10	30462241	rs7923452	28199695	Itch intensity from mosquito bite	84,724 European ancestry individuals	Intergenic	3e-06
587	chr11	291520	rs117298830	29403010	Serum alkaline phosphatase levels	105,030 Japanese ancestry individuals	NR	2e-21
587	chr11	296254	rs12277152	33547301	Serum alkaline phosphatase levels	390,964 European ancestry individuals	PGGHG, IFITM5	1e-71
587	chr11	296254	rs12277152	29403010	Serum alkaline phosphatase levels	105,030 Japanese ancestry individuals	ATHL1	3e-38
587	chr11	297969	rs3817640	36224396	Height	5,314,291 European ancestry, Hispanic or Latin American, East Asian ancestry, African ancestry, South Asian ancestry individuals		2e-26
587	chr11	297969	rs3817640	34594039	Serum alkaline phosphatase levels	344,292 European ancestry individuals, 118,886 East Asian ancestry individuals		3e-92
587	chr11	297969	rs3817640	34594039	Serum alkaline phosphatase levels	118,886 East Asian ancestry individuals		3e-50
587	chr11	297969	rs3817640	33462484	Serum alkaline phosphatase levels	342,535 European ancestry individuals, 6,019 African ancestry individuals, 7,337 South Asian ancestry individuals	NR	2e-48
587	chr11	297969	rs3817640	33339817	Serum alkaline phosphatase levels	76,081 European ancestry individuals, 127,395 Japanese ancestry individuals	IFITM5	7e-39
587	chr11	300363	rs7111803	34469753	Platelet count	235,256 European ancestry individuals		3e-11
587	chr11	301808	rs147983088	37664632	Anti-hepatitis E antibody levels	5,829 individuals		5e-06
587	chr11	305405	rs4758639	32042192	Sex hormone-binding globulin levels adjusted for BMI	368,929 European ancestry individuals	NR	1e-13
587	chr11	305405	rs4758639	32042192	Sex hormone-binding globulin levels	370,125 European ancestry individuals	NR	2e-11
587	chr11	305618	rs6421984	33972514	Liver enzyme levels (alkaline phosphatase)	437,438 European ancestry individuals	IFITM2	8e-124
587	chr11	305618	rs6421984	33532862	Myocardial infarction	14,825 European ancestry cases, 44,000 European and unknown ancestry cases, 2,680 cases, 380,970 European ancestry controls, 123,504 European and unknown ancestry controls, 73,242 controls	IFITM5, IFITM2	7e-06
587	chr11	305618	rs6421984	32888493	Basophil count	577,663 African American or Afro-Caribbean, African ancestry, European ancestry, East Asian ancestry, Hispanic or Latin American and South Asian ancestry individuals	NR	3e-16
587	chr11	305618	rs6421984	32888493	Basophil count	474,001 European ancestry individuals	NR	7e-19
587	chr11	305618	rs6421984	30595370	Lung function (FEV1/FVC)	approximately 370,000 European ancestry individuals		3e-09
587	chr11	305618	rs6421984	27863252	Neutrophil percentage of white cells	171,542 European ancestry individuals	IFITM2, RP11-326C3.4	3e-25
587	chr11	306790	rs10902121	32888494	Neutrophil count	408,112 British individuals	IFITM2, RP11-326C3.4	4e-16
587	chr11	306883	rs10751647	34594039	Medication use (thyroid preparations)	24,832 European ancestry cases, 280,750 European ancestry controls, 3,103 East Asian ancestry cases, 175,623 East Asian ancestry controls		9e-09
587	chr11	306883	rs10751647	32888494	Neutrophil percentage of white cells	408,112 British individuals	IFITM2, RP11-326C3.4	2e-18
587	chr11	306883	rs10751647	32888493	Monocyte count	639,696 African American or Afro-Caribbean, African ancestry, European ancestry, East Asian ancestry, Hispanic or Latin American and South Asian ancestry individuals	NR	1e-29
587	chr11	306883	rs10751647	32888493	Monocyte count	521,594 European ancestry individuals	NR	2e-32
587	chr11	306883	rs10751647	31015401	Medication use (thyroid preparations)	24,832 European ancestry cases, 280,750 European ancestry controls	IFITM2	8e-09
587	chr11	306883	rs10751647	27863252	Monocyte count	170,721 European ancestry individuals	IFITM2, RP11-326C3.4	2e-09
587	chr11	306919	rs7115703	32888494	Monocyte percentage of white cells	408,112 British individuals	IFITM2, RP11-326C3.4	4e-56
587	chr11	306919	rs7115703	30595370	White blood cell count	approximately 444,000 European ancestry individuals		4e-64
587	chr11	306919	rs7115703	27863252	Granulocyte percentage of myeloid white cells	169,545 European ancestry individuals	IFITM2, RP11-326C3.4	4e-52
587	chr11	307035	rs3809112	34594039	Monocyte count	349,856 European ancestry individuals, 95,119 East Asian ancestry individuals		5e-15
587	chr11	307035	rs3809112	32888494	Monocyte count	408,112 British individuals	IFITM2, RP11-326C3.4	3e-27
587	chr11	307695	rs7480524	39024449	monocyte (fraction, maximum, inv-norm transformed)	82,924 African American or Afro-Caribbean individuals, 45,327 Hispanic or Latin American individuals, 4,359 East Asian ancestry individuals, 296,975 European ancestry individuals		1e-44
587	chr11	307695	rs7480524	27863252	Monocyte percentage of white cells	170,494 European ancestry individuals	IFITM2	7e-44
587	chr11	307 807.00	rs7481219	36462729	Resting-state network 9 amplitude (blood oxygenation level dependent) (Language)	22,172 British ancestry individuals		2e-11
587	chr11	307 807.00	rs7481219	36462729	Resting-state network 5 amplitude (blood oxygenation level dependent) (Fronto-parietal)	22,172 British ancestry individuals		5e-10
587	chr11	307 807.00	rs7481219	36462729	Resting-state network 13 amplitude (blood oxygenation level dependent) (Language)	22,172 British ancestry individuals		2e-08
587	chr11	307807	rs7481219	32042192	Sex hormone-binding globulin levels adjusted for BMI	188,908 European ancestry women	NR	4e-10
587	chr11	307807	rs7481219	32042192	Sex hormone-binding globulin levels	189,473 European ancestry women	NR	4e-09
587	chr11	307960	rs3888187	37596262	Neutrophil forward scatter	38,084 European ancestry individuals		5e-16
587	chr11	307960	rs3888187	27863252	White blood cell count (basophil)	171,846 European ancestry individuals	IFITM2	7e-11
587	chr11	307998	rs28521954	39024449	neutrophil (fraction, mean, inv-norm transformed)	261,847 European ancestry individuals		3e-31
587	chr11	307998	rs28521954	39024449	neutrophil (absolute count, mean, inv-norm transformed)	73,258 African American or Afro-Caribbean individuals, 37,000 Hispanic or Latin American individuals, 3,002 East Asian ancestry individuals, 275,053 European ancestry individuals		1e-42
587	chr11	307998	rs28521954	39024449	neutrophil (absolute count, mean, inv-norm transformed)	275,053 European ancestry individuals		2e-56
587	chr11	307998	rs28521954	39024449	neutrophil (absolute count, maximum, inv-norm transformed)	72,245 African American or Afro-Caribbean individuals, 36,913 Hispanic or Latin American individuals, 2,997 East Asian ancestry individuals, 274,370 European ancestry individuals		7e-24
587	chr11	307998	rs28521954	39024449	monocyte (fraction, mean, inv-norm transformed)	82,924 African American or Afro-Caribbean individuals		1e-13
587	chr11	307998	rs28521954	27863252	White blood cell count	172,435 European ancestry individuals	IFITM2	1e-36
587	chr11	308064	rs9704108	33462484	Serum alkaline phosphatase levels	342,535 European ancestry individuals, 6,019 African ancestry individuals, 7,337 South Asian ancestry individuals	NR	3e-16
587	chr11	308064	rs9704108	32888494	Plateletcrit	408,112 British individuals	IFITM2	2e-10
587	chr11	308064	rs9704108	32888494	Platelet count	408,112 British individuals	IFITM2	2e-18
587	chr11	308064	rs9704108	32888494	Mean platelet volume	408,112 British individuals	IFITM2	4e-15
587	chr11	308064	rs9704108	32888494	Eosinophil percentage of white cells	408,112 British individuals	IFITM2	6e-11
587	chr11	308064	rs9704108	27863252	Platelet count	166,066 European ancestry individuals	IFITM2	6e-12
587	chr11	308179	rs10398	36224396	Height	5,314,291 European ancestry, Hispanic or Latin American, East Asian ancestry, African ancestry, South Asian ancestry individuals		5e-24
587	chr11	308179	rs10398	33462484	Serum alkaline phosphatase levels	342,535 European ancestry individuals, 6,019 African ancestry individuals, 7,337 South Asian ancestry individuals	NR	2e-09
587	chr11	308179	rs10398	32888494	Monocyte percentage of white cells	408,112 British individuals	IFITM2	1e-30
587	chr11	308179	rs10398	27863252	Monocyte percentage of white cells	170,494 European ancestry individuals	IFITM2	9e-37
587	chr11	308 289.00	rs1058900	36462729	Resting-state network 6 amplitude (blood oxygenation level dependent) (Fronto-parietal)	22,172 British ancestry individuals		1e-09
587	chr11	308 289.00	rs1058900	36462729	Resting-state network 21 amplitude (blood oxygenation level dependent) (Language)	22,172 British ancestry individuals		8e-10
587	chr11	308 289.00	rs1058900	36462729	Resting-state network 16 amplitude (blood oxygenation level dependent) (Executive control)	22,172 British ancestry individuals		8e-09
587	chr11	308289	rs1058900	32888494	Basophil count	408,112 British individuals	IFITM2	2e-14
587	chr11	308289	rs1058900	32581359	Autoimmune thyroid disease	30,234 European ancestry cases, 724,172 European ancestry controls	IFITM2	9e-09
587	chr11	308289	rs1058900	30595370	Red blood cell count	approximately 445,000 European ancestry individuals		4e-12
587	chr11	308313	rs14408	39024449	white blood cell count (WBC, minimum, inv-norm transformed)	381,267 European ancestry individuals		1e-81
587	chr11	308313	rs14408	39024449	white blood cell count (WBC, minimum, inv-norm transformed)	108,942 African American or Afro-Caribbean individuals, 49,991 Hispanic or Latin American individuals, 5,838 East Asian ancestry individuals, 381,267 European ancestry individuals		1e-52
587	chr11	308313	rs14408	39024449	white blood cell count (WBC, minimum, inv-norm transformed)	108,942 African American or Afro-Caribbean individuals		1e-15
587	chr11	308313	rs14408	39024449	white blood cell count (WBC, mean, inv-norm transformed)	381,099 European ancestry individuals		5e-87
587	chr11	308313	rs14408	39024449	white blood cell count (WBC, mean, inv-norm transformed)	108,896 African American or Afro-Caribbean individuals, 49,978 Hispanic or Latin American individuals, 5,839 East Asian ancestry individuals, 381,099 European ancestry individuals		4e-51
587	chr11	308313	rs14408	39024449	white blood cell count (WBC, mean, inv-norm transformed)	108,896 African American or Afro-Caribbean individuals		7e-15
587	chr11	308313	rs14408	39024449	white blood cell count (WBC, maximum, inv-norm transformed)	380,686 European ancestry individuals		6e-42
587	chr11	308313	rs14408	39024449	white blood cell count (WBC, maximum, inv-norm transformed)	108,774 African American or Afro-Caribbean individuals, 49,939 Hispanic or Latin American individuals, 5,836 East Asian ancestry individuals, 380,686 European ancestry individuals		8e-30
587	chr11	308313	rs14408	39024449	neutrophil (absolute count, minimum, inv-norm transformed)	74,049 African American or Afro-Caribbean individuals, 37,043 Hispanic or Latin American individuals, 3,003 East Asian ancestry individuals, 275,068 European ancestry individuals		2e-48
587	chr11	308313	rs14408	39024449	neutrophil (absolute count, maximum, inv-norm transformed)	274,370 European ancestry individuals		1e-26
587	chr11	308313	rs14408	39024449	lymphocyte (fraction, mean, inv-norm transformed)	290,958 European ancestry individuals		1e-21
587	chr11	308313	rs14408	39024449	lymphocyte (fraction, maximum, inv-norm transformed)	290,958 European ancestry individuals		5e-26
587	chr11	308313	rs14408	38965376	Neutrophils and lymphocytes in blood (confirmatory factor analysis Factor 35)	349,613 European ancestry individuals		6e-33
587	chr11	308313	rs14408	34594039	White blood cell count	350,470 European ancestry individuals, 154,355 East Asian ancestry individuals		2e-56
587	chr11	308313	rs14408	34594039	Neutrophil count	349,856 European ancestry individuals, 82,810 East Asian ancestry individuals		6e-78
587	chr11	308313	rs14408	34469753	Platelet-to-lymphocyte ratio	234,552 European ancestry individuals		6e-11
587	chr11	308313	rs14408	34469753	Neutrophil-to-lymphocyte ratio	234,502 European ancestry individuals		2e-13
587	chr11	308313	rs14408	34469753	Neutrophil count	234,802 European ancestry individuals		6e-39
587	chr11	308313	rs14408	34469753	Basophil count	234,678 European ancestry individuals		2e-21
587	chr11	308313	rs14408	32888494	White blood cell count	408,112 British individuals	IFITM2	8e-55
587	chr11	308313	rs14408	32888494	Red blood cell count	408,112 British individuals	IFITM2	6e-11
587	chr11	308313	rs14408	32888494	Neutrophil percentage of white cells	408,112 British individuals	IFITM2	3e-17
587	chr11	308313	rs14408	32888494	Neutrophil count	408,112 British individuals	IFITM2	2e-73
587	chr11	308313	rs14408	32888494	Lymphocyte percentage of white cells	408,112 British individuals	IFITM2	6e-38
587	chr11	308313	rs14408	32888493	White blood cell count	746,667 African American or Afro-Caribbean, African ancestry, European ancestry, East Asian ancestry, Hispanic or Latin American and South Asian ancestry individuals	NR	1e-95
587	chr11	308313	rs14408	32888493	White blood cell count	562,243 European ancestry individuals	NR	3e-93
587	chr11	308313	rs14408	32888493	Red blood cell count	545,203 European ancestry individuals	NR	6e-11
587	chr11	308313	rs14408	32888493	Neutrophil count	627,215 African American or Afro-Caribbean, African ancestry, European ancestry, East Asian ancestry, Hispanic or Latin American and South Asian ancestry individuals	NR	4e-118
587	chr11	308313	rs14408	32888493	Neutrophil count	519,288 European ancestry individuals	NR	1e-115
587	chr11	308313	rs14408	27863252	Sum neutrophil eosinophil counts	170,384 European ancestry individuals	IFITM2	6e-48
587	chr11	308313	rs14408	27863252	Sum basophil neutrophil counts	170,143 European ancestry individuals	IFITM2	5e-44
587	chr11	308313	rs14408	27863252	Neutrophil count	170,702 European ancestry individuals	IFITM2	6e-44
587	chr11	308313	rs14408	27863252	Myeloid white cell count	169,219 European ancestry individuals	IFITM2	7e-42
587	chr11	308313	rs14408	27863252	Lymphocyte percentage of white cells	171,748 European ancestry individuals	IFITM2	1e-18
587	chr11	308313	rs14408	27863252	Granulocyte count	169,822 European ancestry individuals	IFITM2	8e-48
587	chr11	308362	rs1058935	39024449	neutrophil (fraction, minimum, inv-norm transformed)	65,556 African American or Afro-Caribbean individuals, 38,543 Hispanic or Latin American individuals, 3,443 East Asian ancestry individuals, 261,863 European ancestry individuals		3e-25
587	chr11	308362	rs1058935	39024449	neutrophil (fraction, mean, inv-norm transformed)	65,554 African American or Afro-Caribbean individuals, 38,542 Hispanic or Latin American individuals, 3,443 East Asian ancestry individuals, 261,847 European ancestry individuals		1e-23
587	chr11	308362	rs1058935	39024449	neutrophil (absolute count, minimum, inv-norm transformed)	275,068 European ancestry individuals		8e-61
587	chr11	308362	rs1058935	34594039	Serum total protein levels	314,921 European ancestry individuals, 133,321 East Asian ancestry individuals		1e-11
587	chr11	309126	rs1059091	39024449	lymphocyte (fraction, mean, inv-norm transformed)	81,257 African American or Afro-Caribbean individuals, 40,768 Hispanic or Latin American individuals, 4,294 East Asian ancestry individuals, 290,958 European ancestry individuals		1e-17
587	chr11	309126	rs1059091	39024449	lymphocyte (fraction, maximum, inv-norm transformed)	81,257 African American or Afro-Caribbean individuals, 40,768 Hispanic or Latin American individuals, 4,294 East Asian ancestry individuals, 290,958 European ancestry individuals		8e-19
587	chr11	309126	rs1059091	39024449	eosinophil (fraction, minimum, inv-norm transformed)	98,055 African American or Afro-Caribbean individuals, 47,410 Hispanic or Latin American individuals, 4,652 East Asian ancestry individuals, 335,542 European ancestry individuals		1e-13
587	chr11	309126	rs1059091	39024449	eosinophil (fraction, mean, inv-norm transformed)	98,055 African American or Afro-Caribbean individuals, 47,410 Hispanic or Latin American individuals, 4,652 East Asian ancestry individuals, 335,542 European ancestry individuals		6e-29
587	chr11	309126	rs1059091	39024449	eosinophil (fraction, mean, inv-norm transformed)	98,055 African American or Afro-Caribbean individuals		1e-17
587	chr11	309126	rs1059091	39024449	eosinophil (fraction, maximum, inv-norm transformed)	98,055 African American or Afro-Caribbean individuals, 47,410 Hispanic or Latin American individuals, 4,652 East Asian ancestry individuals, 335,542 European ancestry individuals		8e-27
587	chr11	309126	rs1059091	39024449	eosinophil (fraction, maximum, inv-norm transformed)	98,055 African American or Afro-Caribbean individuals		1e-15
587	chr11	309126	rs1059091	39024449	eosinophil (absolute count, minimum, inv-norm transformed)	90,479 African American or Afro-Caribbean individuals, 42,403 Hispanic or Latin American individuals, 3,997 East Asian ancestry individuals, 310,849 European ancestry individuals		1e-23
587	chr11	309126	rs1059091	39024449	eosinophil (absolute count, minimum, inv-norm transformed)	310,849 European ancestry individuals		1e-21
587	chr11	309126	rs1059091	39024449	eosinophil (absolute count, mean, inv-norm transformed)	90,448 African American or Afro-Caribbean individuals, 42,397 Hispanic or Latin American individuals, 3,996 East Asian ancestry individuals, 310,757 European ancestry individuals		2e-55
587	chr11	309126	rs1059091	39024449	eosinophil (absolute count, mean, inv-norm transformed)	90,448 African American or Afro-Caribbean individuals		7e-21
587	chr11	309126	rs1059091	39024449	eosinophil (absolute count, mean, inv-norm transformed)	310,757 European ancestry individuals		2e-67
587	chr11	309126	rs1059091	39024449	eosinophil (absolute count, maximum, inv-norm transformed)	90,403 African American or Afro-Caribbean individuals, 42,380 Hispanic or Latin American individuals, 3,995 East Asian ancestry individuals, 310,588 European ancestry individuals		3e-52
587	chr11	309126	rs1059091	39024449	eosinophil (absolute count, maximum, inv-norm transformed)	90,403 African American or Afro-Caribbean individuals		4e-19
587	chr11	309126	rs1059091	39024449	eosinophil (absolute count, maximum, inv-norm transformed)	310,588 European ancestry individuals		3e-61
587	chr11	309126	rs1059091	37587338	Mitochondrial DNA copy number (raw)	155,998 European ancestry individuals, 2,138 African American or Afro-Caribbean individuals, 381 Hispanic or Latin American individuals, 3,326 Central Asian ancestry individuals, 958 East Asian ancestry individuals, 571 Greater Middle Eastern (Middle Eastern, North African or Persian) individuals		3e-10
587	chr11	309126	rs1059091	35935937	Eosinophil counts	365,954 British ancestry individuals		7e-21
587	chr11	309126	rs1059091	34594039	Eosinophil counts	349,856 European ancestry individuals, 93,063 East Asian ancestry individuals		2e-35
587	chr11	309126	rs1059091	34469753	Eosinophil counts	234,763 European ancestry individuals		5e-29
587	chr11	309126	rs1059091	32888494	Eosinophil percentage of white cells	408,112 British individuals	IFITM2	1e-36
587	chr11	309126	rs1059091	32888494	Eosinophil counts	408,112 British individuals	IFITM2	3e-63
587	chr11	309126	rs1059091	32888493	Eosinophil counts	583,850 African American or Afro-Caribbean, African ancestry, European ancestry, East Asian ancestry, Hispanic or Latin American and South Asian ancestry individuals	NR	1e-56
587	chr11	309126	rs1059091	32888493	Eosinophil counts	474,237 European ancestry individuals	NR	3e-56
587	chr11	309126	rs1059091	30595370	Eosinophil counts	approximately 440,000 European ancestry individuals		3e-52
587	chr11	309507	rs741738	27863252	Granulocyte percentage of myeloid white cells	169,545 European ancestry individuals	IFITM2	5e-40
587	chr11	313754	rs11246062	30595370	Heel bone mineral density	approximately 446,000 European ancestry individuals		3e-08
587	chr11	316348	rs7942247	39024449	red blood cell count (RBC, maximum, inv-norm transformed)	405,357 European ancestry individuals		9e-13
587	chr11	316348	rs7942247	39024449	monocyte (fraction, minimum, inv-norm transformed)	82,924 African American or Afro-Caribbean individuals, 45,327 Hispanic or Latin American individuals, 4,359 East Asian ancestry individuals, 296,975 European ancestry individuals		3e-31
587	chr11	316348	rs7942247	39024449	monocyte (fraction, mean, inv-norm transformed)	82,924 African American or Afro-Caribbean individuals, 45,327 Hispanic or Latin American individuals, 4,359 East Asian ancestry individuals, 296,975 European ancestry individuals		2e-57
587	chr11	316348	rs7942247	39024449	hemoglobin (maximum, inv-norm transformed)	407,887 European ancestry individuals		1e-11
587	chr11	320393	rs6421983	35710981	Estimated glomerular filtration rate (creatinine)	1,205,871 European ancestry individuals, 168,300 East Asian ancestry individuals, 63,553 African ancestry individuals, 23,509 Hispanic or Latin American individuals, 22,103 African American individuals, 21,791 Central Asian or South Asian ancestry individuals, 1,502 Middle Eastern ancestry individuals, 939 other admixed ancestry individuals, 602 Native American ancestry individuals, 150 Asian anc…		1e-09
587	chr11	320393	rs6421983	34594039	Serum creatinine levels	344,104 European ancestry individuals, 150,266 East Asian ancestry individuals		2e-09
587	chr11	320393	rs6421983	33462484	Creatinine levels	342,376 European ancestry individuals, 6,016 African ancestry individuals, 7,339 South Asian ancestry individuals	NR	4e-09
587	chr11	321137	rs35218683	31604244	Multiple sclerosis	14,802 European and unknown ancestry cases, 26,703 European and unknown ancestry controls	IFITM3	1e-08
587	chr11	322721	rs10794307	32888494	White blood cell count	408,112 British individuals	RP11-326C3.14	2e-09
587	chr11	325417	rs61876250	34594039	Eosinophil counts	93,063 East Asian ancestry individuals		2e-14
587	chr11	325417	rs61876250	32888493	Eosinophil counts	86,890 East Asian ancestry individuals	NR	2e-12
587	chr11	325799	rs7944917	33462484	Serum alkaline phosphatase levels	342,535 European ancestry individuals, 6,019 African ancestry individuals, 7,337 South Asian ancestry individuals	NR	1e-15
587	chr11	325947	rs10794309	34469753	Eosinophil counts	234,763 European ancestry individuals		1e-19
587	chr11	327142	rs28475163	33462484	Serum alkaline phosphatase levels	342,535 European ancestry individuals, 6,019 African ancestry individuals, 7,337 South Asian ancestry individuals	NR	6e-21
587	chr11	327142	rs28475163	27863252	Neutrophil percentage of granulocytes	170,672 European ancestry individuals	IFITM3	1e-11
587	chr11	327142	rs28475163	27863252	Eosinophil percentage of white cells	172,378 European ancestry individuals	IFITM3	6e-13
587	chr11	327142	rs28475163	27863252	Eosinophil percentage of granulocytes	170,536 European ancestry individuals	IFITM3	2e-13
587	chr11	327333	rs11246068	35935937	Eosinophil counts	365,954 British ancestry individuals		1e-09
587	chr11	327333	rs11246068	32888494	Eosinophil percentage of white cells	408,112 British individuals	IFITM3	9e-45
587	chr11	327333	rs11246068	32888494	Eosinophil counts	408,112 British individuals	IFITM3	2e-37
587	chr11	328638	rs150913113	40187613	Gut microbiome abundance (class Bacteroides sp. 32 (at 3 months) x Household furry pet cat (3 Months) interaction	693 European ancestry, South Asian ancestry, East Asian ancestry, African American or Afro-Caribbean, Other admixed ancestry ancestry, Hispanic or Latin American, Greater Middle Eastern (Middle Eastern, North African or Persian), South East Asian ancestry, NR ancestry individuals		1e-08
587	chr11	332856	rs7937786	30595370	Hypothyroidism	approximately 459,000 European ancestry individuals		5e-08
587	chr11	336137	rs7481076	33462484	Serum alkaline phosphatase levels	342,535 European ancestry individuals, 6,019 African ancestry individuals, 7,337 South Asian ancestry individuals	NR	3e-09
587	chr11	336743	rs9737503	35893037	Type 2 diabetes	418 Sindhi ancestry cases from endogamous families, 984 Sindhi ancestry controls from endogamous families		4e-18
951	chr11	47981839	rs7106731	39024449	eosinophil (absolute count, mean, inv-norm transformed)	90,448 African American or Afro-Caribbean individuals, 42,397 Hispanic or Latin American individuals, 3,996 East Asian ancestry individuals, 310,757 European ancestry individuals		3e-15
951	chr11	47981839	rs7106731	36376304	Low-density lipoprotein levels (MTAG)	361,194 European ancestry individuals		9e-15
951	chr11	47981839	rs7106731	34887591	Total cholesterol levels	1,320,016 European ancestry individuals		2e-22
951	chr11	47989609	rs75699329	37359372	Color vision defects (Deutan-Protan)	31 Silk Road (founder/genetic isolate) cases, 483 Silk Road (founder/genetic isolate) controls		5e-07
951	chr11	47989627	rs1228044	39024449	white blood cell count (WBC, minimum, inv-norm transformed)	381,267 European ancestry individuals		1e-39
951	chr11	47989627	rs1228044	39024449	lymphocyte (absolute count, minimum, inv-norm transformed)	70,597 African American or Afro-Caribbean individuals, 36,547 Hispanic or Latin American individuals, 3,839 East Asian ancestry individuals, 253,480 European ancestry individuals		4e-13
951	chr11	47989627	rs1228044	39024449	lymphocyte (absolute count, mean, inv-norm transformed)	70,580 African American or Afro-Caribbean individuals, 36,536 Hispanic or Latin American individuals, 3,839 East Asian ancestry individuals, 253,317 European ancestry individuals		2e-18
951	chr11	47989627	rs1228044	39024449	lymphocyte (absolute count, maximum, inv-norm transformed)	70,548 African American or Afro-Caribbean individuals, 36,516 Hispanic or Latin American individuals, 3,839 East Asian ancestry individuals, 253,142 European ancestry individuals		1e-16
951	chr11	47989627	rs1228044	32888494	Mean spheric corpuscular volume	408,112 British individuals	PTPRJ	2e-19
951	chr11	47989627	rs1228044	32888494	Mean reticulocyte volume	408,112 British individuals	PTPRJ	5e-18
951	chr11	47991931	rs7123436	32352494	Intraocular pressure	101,939 European ancestry cases	NR	9e-15
951	chr11	47991931	rs7123436	30054594	Intraocular pressure	133,492 European ancestry individuals	PTPRJ	4e-23
951	chr11	47991931	rs7123436	29785010	Intraocular pressure	139,555 European ancestry individuals	PTPRJ	1e-27
951	chr11	47996802	rs4752805	29617998	Intraocular pressure	115,486 European ancestry individuals	PTPRJ	1e-22
1043	chr11	60055987	rs12419784	36224396	Height	293,593 African ancestry individuals		1e-08
1043	chr11	60058111	rs17154511	30048462	Heel bone mineral density	394,929 European ancestry individuals		1e-09
1043	chr11	60059203	rs1286289	30595370	White blood cell count	approximately 444,000 European ancestry individuals		6e-11
1043	chr11	60064242	rs1151065	31708768	Cerebrospinal fluid sTREM-2 levels	224 healthy normal individuals, 72 significant memory concern individuals, 234 early mild cognitive impairment individuals, 277 late mild cognitive impairment individuals, 194 Alzheimer's disease cases	NR	8e-08
1069	chr11	63497076	rs188211701	36357675	4-androsten-3alpha,17alpha-diol monosulfate (2) levels	14,296 European ancestry individuals		1e-20
1069	chr11	63514121	rs933186	30363675	Visceral adipose tissue	2,545 European ancestry individuals	NR	1e-07
598	chr12	1792997	rs2286379	25189868	Blood pressure (smoking interaction)	Up to 6,889 individuals	CACNA2D4	2e-07
598	chr12	1802693	rs12580035	25811787	Urate levels in lean individuals	up to 5,529 European ancestry male individuals, up to 9,753 European ancestry female individuals	ADIPOR2, CACNA2D4	5e-06
598	chr12	1807671	rs11611260	23823483	Metabolite levels	2,076 European ancestry individuals	CACNA2D4	2e-06
598	chr12	1825414	rs2887631	23942779	Behavioural disinhibition (generation interaction)	3,852 European ancestry parents, 3,336 European ancestry offspring	NR	4e-06
598	chr12	1828344	rs10437823	23823483	Metabolite levels	2,076 European ancestry individuals	CACNA2D4	7e-06
598	chr12	1828344	rs10437823	23823483	Metabolite levels	2,076 European ancestry individuals	CACNA2D4	6e-06
598	chr12	1828344	rs10437823	23823483	Metabolite levels	2,076 European ancestry individuals	CACNA2D4	6e-06
598	chr12	1828344	rs10437823	23823483	Metabolite levels	2,076 European ancestry individuals	CACNA2D4	4e-06
598	chr12	1828344	rs10437823	23823483	Metabolite levels	2,076 European ancestry individuals	CACNA2D4	3e-06
598	chr12	1828344	rs10437823	23823483	Metabolite levels	2,076 European ancestry individuals	CACNA2D4	2e-06
598	chr12	1828344	rs10437823	23823483	Metabolite levels	2,076 European ancestry individuals	CACNA2D4	2e-06
598	chr12	1828344	rs10437823	23823483	Metabolite levels	2,076 European ancestry individuals	CACNA2D4	1e-06
598	chr12	1828344	rs10437823	23823483	Metabolite levels	2,076 European ancestry individuals	CACNA2D4	1e-06
598	chr12	1828344	rs10437823	23823483	Metabolite levels	2,076 European ancestry individuals	CACNA2D4	1e-06
598	chr12	1833241	rs77934635	37500982	Bone mineral density mean	5,862 South Asian ancestry individuals		1e-300
599	chr12	1836332	rs11061996	36230616	Opioid analgesic dose requirement in cancer pain treatment	428 Japanese ancestry individuals		3e-07
635	chr12	6619356	rs71745963	32888494	Red cell distribution width	408,112 British individuals	LPAR5	5e-13
635	chr12	6622651	rs10774439	38200128	Triglyceride to HDL cholesterol ratio	402,398 European ancestry individuals		1e-11
635	chr12	6622651	rs10774439	38200128	Triglyceride to HDL cholesterol ratio	216,649 European ancestry individuals		1e-10
635	chr12	6622651	rs10774439	36376304	High-density lipoprotein levels (MTAG)	361,194 European ancestry individuals		8e-10
635	chr12	6622651	rs10774439	32203549	HDL cholesterol levels	403,943 European ancestry individuals	LPAR5	1e-16
635	chr12	6623164	rs78446049	39927731	Cystatin C levels in bottom 99% of individuals by creatinine levels	417,815 European ancestry individuals		5e-09
635	chr12	6624722	rs7134035	32203549	Apolipoprotein A1 levels	393,193 European ancestry individuals	LPAR5	1e-10
635	chr12	6627676	rs73047887	38839884	Restless legs syndrome	38,314 European ancestry male cases, 701,594 European ancestry male controls		4e-08
635	chr12	6627676	rs73047887	34887591	Triglyceride levels	1,320,016 European ancestry individuals		3e-08
635	chr12	6630330	rs35104374	36269708	Triglyceride levels in non-type 2 diabetes	402,944 European ancestry individuals		3e-11
635	chr12	6630330	rs35104374	34887591	Triglyceride levels	40,963 South Asian ancestry individuals, 48,057 Hispanic individuals, 99,432 Admixed African or African ancestry individuals, 146,492 East Asian ancestry individuals, 1,320,016 European ancestry individuals		2e-08
635	chr12	6630330	rs35104374	32203549	Triglyceride levels	441,016 European ancestry individuals	LPAR5	4e-12
635	chr12	6630740	rs7137095	34594039	Mean corpuscular volume	350,473 European ancestry individuals, 129,832 East Asian ancestry individuals		4e-15
635	chr12	6630740	rs7137095	34594039	Mean corpuscular hemoglobin	350,472 European ancestry individuals, 128,028 East Asian ancestry individuals		8e-12
635	chr12	6630740	rs7137095	34104963	Mean corpuscular volume	362,595 British ancestry individuals		8e-15
635	chr12	6630740	rs7137095	32888494	Mean corpuscular volume	408,112 British individuals	LPAR5	7e-09
635	chr12	6630740	rs7137095	32888493	Mean corpuscular volume	696,882 African American or Afro-Caribbean, African ancestry, European ancestry, East Asian ancestry, Hispanic or Latin American and South Asian ancestry individuals	NR	8e-23
635	chr12	6630740	rs7137095	32888493	Mean corpuscular volume	544,127 European ancestry individuals	NR	4e-23
635	chr12	6630740	rs7137095	32888493	Mean corpuscular hemoglobin	630,125 African American or Afro-Caribbean, African ancestry, European ancestry, East Asian ancestry, Hispanic or Latin American and South Asian ancestry individuals	NR	5e-11
635	chr12	6630740	rs7137095	30595370	Mean corpuscular hemoglobin	approximately 443,000 European ancestry individuals		3e-13
635	chr12	6635697	rs4764623	30595370	Lung function (FVC)	approximately 372,000 European ancestry individuals		2e-08
635	chr12	6663042	rs148681796	34349265	Age at natural menopause	201,323 European ancestry individuals		2e-11
639	chr12	7088458	rs36136293	35078996	Serum levels of protein PTPN4	5,356 Icelandic ancestry individuals		3e-93
639	chr12	7088458	rs36136293	35078996	Serum levels of protein DGKB	5,366 Icelandic ancestry individuals		3e-20
639	chr12	7088973	rs3813728	28031287	Cerebrospinal fluid biomarker levels	133 Japanese ancestry individuals.	NR	5e-16
639	chr12	7089607	rs1126605	39528825	ZW10 interactor levels	2,721 European ancestry individuals		3e-77
639	chr12	7089607	rs1126605	39528825	NF-kappa-B inhibitor delta levels	2,721 European ancestry individuals		4e-47
639	chr12	7089607	rs1126605	39528825	Methylglutaconyl-CoA hydratase, mitochondrial levels	2,549 European ancestry individuals		1e-35
639	chr12	7089607	rs1126605	39528825	Catechol O-methyltransferase levels	2,721 European ancestry individuals		2e-43
639	chr12	7089607	rs1126605	35870639	Protocadherin-12 level in Chronic kidney disease with hypertension and no diabetes (21704_8)	466 African American individuals		2e-98
639	chr12	7089607	rs1126605	35078996	Serum levels of protein SCIN	5,343 Icelandic ancestry individuals		2e-32
639	chr12	7089607	rs1126605	35078996	Serum levels of protein SCGB1A1	5,344 Icelandic ancestry individuals		4e-129
639	chr12	7089607	rs1126605	35078996	Serum levels of protein B4GALT2	5,366 Icelandic ancestry individuals		2e-25
639	chr12	7089607	rs1126605	34648354	ZW10 interactor levels	10,708 European ancestry individuals		8e-42
639	chr12	7089607	rs1126605	34648354	Ubiquitin-conjugating enzyme E2 D3 levels	10,708 European ancestry individuals		2e-55
639	chr12	7089607	rs1126605	34648354	Tyrosine-protein phosphatase non-receptor type 4 levels	10,708 European ancestry individuals		1e-209
639	chr12	7089607	rs1126605	34648354	Stomatin-like protein 1 levels	10,708 European ancestry individuals		7e-26
639	chr12	7089607	rs1126605	34648354	S-methyl-5-thioadenosine phosphorylase levels	10,708 European ancestry individuals		3e-12
639	chr12	7089607	rs1126605	34648354	R-spondin-3 levels	10,708 European ancestry individuals		2e-13
639	chr12	7089607	rs1126605	34648354	Prolyl 4-hydroxylase subunit alpha-2 levels	10,708 European ancestry individuals		4e-18
639	chr12	7089607	rs1126605	34648354	NF-kappa-B inhibitor delta levels	10,708 European ancestry individuals		6e-67
639	chr12	7089607	rs1126605	34648354	Myeloid leukemia factor 1 levels	10,708 European ancestry individuals		5e-25
639	chr12	7089607	rs1126605	34648354	Microfibrillar-associated protein 2 levels	10,708 European ancestry individuals		6e-52
639	chr12	7089607	rs1126605	34648354	F-box/LRR-repeat protein 4 levels	10,708 European ancestry individuals		2e-22
639	chr12	7089607	rs1126605	34648354	EF-hand domain-containing protein D1 levels	10,708 European ancestry individuals		3e-46
639	chr12	7089607	rs1126605	34648354	Dynactin subunit 2 levels	10,708 European ancestry individuals		7e-46
639	chr12	7089607	rs1126605	34648354	Complement component 1 Q subcomponent-binding protein, mitochondrial levels	10,708 European ancestry individuals		4e-16
639	chr12	7089607	rs1126605	34648354	Complement C1r subcomponent levels	10,708 European ancestry individuals		2e-20
639	chr12	7089607	rs1126605	34648354	Clusterin levels	10,708 European ancestry individuals		2e-36
639	chr12	7089607	rs1126605	34648354	Catechol O-methyltransferase levels	10,708 European ancestry individuals		6e-112
639	chr12	7089607	rs1126605	34648354	ADP-ribosylation factor GTPase-activating protein 1 levels	10,708 European ancestry individuals		5e-15
639	chr12	7089607	rs1126605	29875488	Adseverin levels (SCIN.12684.5.3)	3,301 European ancestry individuals		1e-15
639	chr12	7090143	rs139531404	29875488	Diacylglycerol kinase beta levels (DGKB.12895.28.3)	3,301 European ancestry individuals		1e-18
639	chr12	7094297	rs6488561	35078996	Serum levels of protein C1RL	5,332 Icelandic ancestry individuals		8e-32
639	chr12	7094297	rs6488561	34648354	Complement C1r subcomponent-like protein levels	10,708 European ancestry individuals		4e-94
639	chr12	7094297	rs6488561	30072576	Blood protein levels	3,200 European ancestry individuals	C1RL	6e-24
639	chr12	7094297	rs6488561	29875488	Complement C1r subcomponent-like protein levels (C1RL.9348.1.3)	3,301 European ancestry individuals		3e-26
639	chr12	7097588	rs12426152	34648354	Complement C1r subcomponent-like protein levels	10,708 European ancestry individuals		2e-46
639	chr12	7102089	rs191448232	34648354	Complement C1r subcomponent-like protein levels	10,708 European ancestry individuals		0
639	chr12	7102089	rs191448232	29875488	Complement C1r subcomponent-like protein levels (C1RL.9348.1.3)	3,301 European ancestry individuals		6e-61
639	chr12	7111652	rs4013722	36224396	Height	5,314,291 European ancestry, Hispanic or Latin American, East Asian ancestry, African ancestry, South Asian ancestry individuals		4e-12
639	chr12	7114208	rs7294478	25188341	Neuritic plaque	up to 4,232 individuals	intergenic	2e-06
639	chr12	7114208	rs7294478	25188341	Neuritic plaque	up to 4,232 individuals	intergenic	2e-06
639	chr12	7122555	rs3813735	32888494	Plateletcrit	408,112 British individuals	RNU6-485P, C1RL-AS1, RBP5	6e-09
639	chr12	7122949	rs10845160	32888493	Platelet count	721,201 African American or Afro-Caribbean, African ancestry, European ancestry, East Asian ancestry, Hispanic or Latin American and South Asian ancestry individuals	NR	5e-11
639	chr12	7123654	rs2290239	34648354	Retinol-binding protein 5 levels	10,708 European ancestry individuals		4e-45
639	chr12	7128283	rs7969705	38412862	HNMT/RBP5 protein level ratio	43,509 European ancestry individuals		0
639	chr12	7129016	rs16916852	39528825	Retinol-binding protein 5 levels	2,721 European ancestry individuals		6e-09
639	chr12	7131049	rs3759416	36681271	LPS induced IL1B level after BCG vaccination	187 Sub-Saharan African ancestry individuals		3e-08
662	chr12	10 150 935.00	rs10845054	34855049	Educational attainment	451,800 European or unknown ancestry individuals		5e-09
662	chr12	10156346	rs34925630	34814699	Oxidized low-density lipoprotein receptor 1 levels	1,852 African American or Afro-Caribbean individuals		3e-19
662	chr12	10160314	rs3816844	39528825	Oxidized low-density lipoprotein receptor 1 (analyte X7893.19) levels	3,334 European ancestry individuals		2e-15
662	chr12	10160314	rs3816844	39528825	Oxidized low-density lipoprotein receptor 1 (analyte X3636.37) levels	3,334 European ancestry individuals		6e-16
662	chr12	10160848	rs11053646	38412862	MMP9/OLR1 protein level ratio	43,509 European ancestry individuals		7e-63
662	chr12	10160848	rs11053646	38412862	MMP8/OLR1 protein level ratio	43,509 European ancestry individuals		4e-55
662	chr12	10 172 528.00	rs2742112	30038396	Educational attainment (years of education)	up to 1,131,881 European ancestry individuals		2e-08
662	chr12	10180747	rs10505752	33067605	Lectin-like oxidized LDL receptor 1 levels	21,758 European ancestry individuals		2e-18
990	chr12	53198667	rs12824946	39024449	Basophil (fraction, mean, inv-norm transformed)	67,485 African American or Afro-Caribbean individuals, 36,872 Hispanic or Latin American individuals, 4,010 East Asian ancestry individuals, 221,657 European ancestry individuals		7e-17
990	chr12	53198667	rs12824946	39024449	Basophil (fraction, mean, inv-norm transformed)	67,485 African American or Afro-Caribbean individuals		7e-13
990	chr12	53198667	rs12824946	39024449	Basophil (fraction, maximum, inv-norm transformed)	67,485 African American or Afro-Caribbean individuals, 36,872 Hispanic or Latin American individuals, 4,010 East Asian ancestry individuals, 221,657 European ancestry individuals		5e-13
990	chr12	53199847	rs12232003	30038396	Highest math class taken	430,445 European ancestry individuals	Intergenic	3e-09
990	chr12	53200146	rs3825084	36224396	Height	5,314,291 European ancestry, Hispanic or Latin American, East Asian ancestry, African ancestry, South Asian ancestry individuals		1e-19
990	chr12	53200653	rs11574532	27515689	Response to radiotherapy in prostate cancer (toxicity, urinary frequency)	1,409 European ancestry individuals	intergenic	2e-07
990	chr12	53200797	rs11170469	30595370	Height	approximately 458,000 European ancestry individuals		5e-10
990	chr12	53205555	rs11574530	34282934	Vaginal microbiome MetaCyc pathway (PWY-5741|ethylmalonyl-CoA pathway)	315 Chinese ancestry individuals		3e-06
990	chr12	53 211 559.00	rs3741434	32606422	Schizophrenia (MTAG)	67,764 individuals	NR	4e-08
990	chr12	53 211 559.00	rs3741434	32606422	Schizophrenia (MTAG)	65,967 individuals	NR	4e-08
990	chr12	53 211 559.00	rs3741434	31374203	Cognitive ability, years of educational attainment or schizophrenia (pleiotropy)	328,917 individuals with educational attainment measurements, 107,207 individuals with cognitive ability measurements, 77,096 European ancestry schizophrenia cases, 43,456 European ancestry controls	RARG	1e-10
990	chr12	53 211 559.00	rs3741434	30038396	Cognitive performance	257,841 European ancestry individuals	Intergenic	5e-08
990	chr12	53211760	rs2229774	39930085	Prostate-specific antigen levels	61,745 African ancestry individuals, 6,967 Asian ancestry individuals, 297,166 European ancestry individuals, 26,644 Hispanic or Latin American individuals		8e-13
990	chr12	53211760	rs2229774	36224396	Height	5,314,291 European ancestry, Hispanic or Latin American, East Asian ancestry, African ancestry, South Asian ancestry individuals		2e-16
990	chr12	53211760	rs2229774	26237429	Anthracycline-induced cardiotoxicity in childhood cancer	32 European ancestry cases with cardiotoxicity, 248 European ancestry cases without cardiotoxicity	RARG	8e-08
990	chr12	53211760	rs2229774	26237429	Anthracycline-induced cardiotoxicity in childhood cancer	32 European ancestry cases with cardiotoxicity, 248 European ancestry cases without cardiotoxicity	RARG	6e-08
769	chr13	24246119	rs76923872	37500982	Bone mineral density variability	141,261 European ancestry individuals		1e-09
770	chr13	24254711	rs75439322	30598549	Heel bone mineral density	426,824 British ancestry individuals	SPATA13	8e-25
770	chr13	24254711	rs75439322	30595370	Heel bone mineral density	approximately 446,000 European ancestry individuals		2e-25
770	chr13	24254711	rs75439322	30048462	Heel bone mineral density	394,929 European ancestry individuals		7e-27
831	chr13	32309058	rs60236946	31178898	End-stage kidney disease	584 African American cases, 282 Hispanic cases, 112 East Asian cases, 96 Native Hawaiian cases, 1 American Indian cases, 30 cases, 8,429 African American controls, 15,852 Hispanic controls, 3,536 East Asian controls, 2,892 Native Hawaiian controls, 49 American Indian controls, 936 controls	ZAR1L	9e-07
831	chr13	32 316 089.00	rs9567552	35361970	Educational attainment	3,037,499 European ancestry individuals		2e-08
1148	chr15	73915353	rs62004865	32376654	Adult body size	453,169 European ancestry individuals	LOXL1	1e-09
1148	chr15	73919375	rs7177530	34021172	Waist circumference adjusted for body mass index	219,872 British ancestry women	LOXL1-AS1	3e-12
1148	chr15	73 921 015.00	rs28542042	35361970	Educational attainment	3,037,499 European ancestry individuals		7e-09
1149	chr15	73926124	rs16958477	40050429	Atrial fibrillation	1,782 Admix African and African American cases, 9,356 Admix African and African American controls, 11,350 East Asian ancestry cases, 137,515 East Asian ancestry controls, 166,322 European ancestry cases, 1,313,950 European ancestry controls, 1,774 Hispanic or Latin American cases, 7,665 Hispanic or Latin American controls, 218 South Asian ancestry cases, 413 South Asian ancestry controls		4e-08
1149	chr15	73926124	rs16958477	37277458	Multi-trait sex score	161,906 European ancestry females		1e-08
1149	chr15	73926124	rs16958477	36224396	Height	5,314,291 European ancestry, Hispanic or Latin American, East Asian ancestry, African ancestry, South Asian ancestry individuals		1e-300
1149	chr15	73926124	rs16958477	34594039	Height	360,388 European ancestry individuals, 165,056 East Asian ancestry individuals		6e-58
1149	chr15	73926124	rs16958477	34021172	Waist circumference adjusted for body mass index	219,872 British ancestry women	LOXL1-AS1, LOXL1	3e-11
1149	chr15	73927204	rs1048661	37019578	Descending aorta diameter	39,893 European or unknown ancestry individuals		6e-10
1149	chr15	73927204	rs1048661	35922433	Descending aorta minimum area	16,773 European ancestry women		4e-09
1149	chr15	73927204	rs1048661	35922433	Descending aorta minimum area	15,817 European ancestry men		2e-08
1149	chr15	73927204	rs1048661	35922433	Descending aorta maximum area (MTAG)	32,590 European ancestry individuals		7e-14
1149	chr15	73927204	rs1048661	35922433	Descending aorta maximum area	32,590 European ancestry individuals		1e-13
1149	chr15	73927204	rs1048661	35332129	Carpal tunnel syndrome	48,843 European ancestry cases, 1,190,837 European ancestry controls		8e-10
1149	chr15	73927204	rs1048661	34837083	Descending thoracic aortic diameter	34,532 European ancestry individuals, 5,156 individuals		2e-11
1149	chr15	73927204	rs1048661	34837083	Descending thoracic aortic diameter	34,532 European ancestry individuals		1e-10
1149	chr15	73927240	rs3825942	38382466	Glaucoma (primary open-angle)	21,839 European, African, Central/South Asian, East Asian or Hispanic cases, 1,237,201 European, African, Central/South Asian, East Asian or Hispanic controls, 15,229 European ancestry cases, 177,473 European ancestry controls, 9,257 African ancestry cases, 17,038 African ancestry controls		5e-35
1149	chr15	73927240	rs3825942	17690259	Glaucoma (exfoliation)	75 European ancestry cases, 14,474 European ancestry controls	LOXL1	3e-21
1149	chr15	73928257	rs8023330	37471560	Tibia length to body height ratio	31,221 British ancestry individuals		2e-08
1149	chr15	73928815	rs1550436	34021172	Waist circumference adjusted for body mass index	186,825 British ancestry men	LOXL1	2e-10
1149	chr15	73928815	rs1550436	32339537	Youthful appearance (self-reported)	423,992 European ancestry individuals	LOXL1	5e-19
1149	chr15	73928956	rs1550437	37386247	Primary open angle glaucoma (multi-trait analysis)	at least 29,241 European ancestry cases, at least 350,181 European ancestry controls (MTAG boosted by vertical cup-to-disc ratio and intraocular pressure samples), 6,935 Asian ancestry cases, 39,588 Asian ancestry controls, 3,281 African ancestry cases, 2,791 African ancestry controls		1e-18
1149	chr15	73928956	rs1550437	34594039	Glaucoma	10,411 European ancestry cases, 474,568 European ancestry controls, 8,448 East Asian ancestry cases, 168,903 East Asian ancestry controls		5e-21
1149	chr15	73928956	rs1550437	33627673	Glaucoma (primary open-angle)	9,179 European ancestry cases, 134,471 European ancestry controls, 1,983 East Asian ancestry cases, 13,719 East Asian ancestry controls, 127 Sub-Saharan African ancestry cases, 100 Sub-Saharan African ancestry controls	LOXL1-AS1	2e-08
1149	chr15	73928956	rs1550437	33627673	Glaucoma (primary open-angle)	23,963 European ancestry cases, 306,942 European ancestry controls, 6,935 East Asian ancestry cases, 39,588 East Asian ancestry controls, 3,281 Sub-Saharan African ancestry cases, 2,791 Sub-Saharan African ancestry controls	LOXL1	4e-13
1149	chr15	73929701	rs8034017	33627673	Glaucoma (primary open-angle)	8,758 European ancestry cases, 108,815 European ancestry controls, 1,996 East Asian ancestry cases, 16,559 East Asian ancestry controls, 171 Sub-Saharan African ancestry cases, 94 Sub-Saharan African ancestry controls	LOXL1-AS1	1e-09
1149	chr15	73929860	rs2165241	38965376	Body size (confirmatory factor analysis Factor 21)	329,172 European ancestry individuals		1e-39
1149	chr15	73929860	rs2165241	36224396	Height	5,314,291 European ancestry, Hispanic or Latin American, East Asian ancestry, African ancestry, South Asian ancestry individuals		1e-300
1149	chr15	73929860	rs2165241	33875891	aparc-a2009s rh volume S-orbital-H-Shaped	21,281 British ancestry individuals		8e-09
1149	chr15	73929860	rs2165241	33875891	aparc-a2009s rh area S-orbital-H-Shaped	21,281 British ancestry individuals		2e-08
1149	chr15	73929860	rs2165241	29278698	Pseudoexfoliation syndrome	103 European ancestry cases, 106 European ancestry controls	LOXL1	3e-10
1149	chr15	73930645	rs1078967	38689001	Systolic blood pressure	1,028,980 European ancestry individuals		2e-11
1149	chr15	73930645	rs1078967	38689001	Pulse pressure	1,028,980 European ancestry individuals		3e-09
1149	chr15	73930645	rs1078967	37386247	Primary open angle glaucoma (MTAG)	at least 29,241 European ancestry cases, at least 350,181 European ancestry controls (MTAG boosted by vertical cup-to-disc ratio and intraocular pressure samples)		1e-14
1149	chr15	73930645	rs1078967	30487518	Systolic blood pressure	130,777 Japanese ancestry individuals	NR	6e-09
1149	chr15	73930645	rs1078967	30487518	Systolic blood pressure	130,777 Japanese ancestry individuals	NR	1e-07
1149	chr15	73930645	rs1078967	30487518	Pulse pressure	130,777 Japanese ancestry individuals	NR	1e-06
1149	chr15	73930776	rs62004866	29691431	Hand grip strength	334,825 British ancestry individuals	LOXL1	6e-10
1149	chr15	73931071	rs373639805	36777996	Glaucoma (primary open-angle)	52 South Asian ancestry cases, 8,378 South Asian ancestry controls, 243 Admixed American ancestry cases, 9,103 Admixed American ancestry controls, 483 African ancestry cases, 26,323 African ancestry controls, 9,715 East Asian ancestry cases, 260,245 East Asian ancestry controls, 16,355 European ancestry cases, 1,156,550 European ancestry controls		6e-49
1149	chr15	73931088	rs28588430	32231278	Refractive error	542,934 European ancestry individuals	LOXL1	2e-18
1149	chr15	73931159	rs150025731	34594039	Glaucoma	8,448 East Asian ancestry cases, 168,903 East Asian ancestry controls		3e-15
1149	chr15	73931159	rs150025731	27182965	Joint mobility (Beighton score)	64,143 European ancestry individuals	LOXL1	3e-10
1149	chr15	73931229	rs28617339	39134668	Height	404,900 European ancestry individuals		8e-67
1149	chr15	73931279	rs5813732	34021172	Waist-hip index	219,872 British ancestry women	LOXL1	2e-08
1149	chr15	73931279	rs5813732	34021172	Waist circumference adjusted for body mass index	219,872 British ancestry women	LOXL1	2e-13
1149	chr15	73931279	rs5813732	32514122	Glaucoma	5,761 Japanese ancestry cases, 206,692 Japanese ancestry controls		4e-11
1149	chr15	73931281	rs2415204	37386247	Primary open angle glaucoma (multi-trait analysis)	at least 29,241 European ancestry cases, at least 350,181 European ancestry controls (MTAG boosted by vertical cup-to-disc ratio and intraocular pressure samples), 6,935 Asian ancestry cases, 39,588 Asian ancestry controls, 3,281 African ancestry cases, 2,791 African ancestry controls		2e-09
1149	chr15	73931304	rs74026308	39537608	Systolic blood pressure (MTAG)	at least 757,601 European ancestry individuals (MTAG boosted by 455,258 Alzheimer's disease samples)		2e-08
1149	chr15	73931374	rs28522673	36474045	Coronary artery disease	181,522 European ancestry, unknown cases, 984,168 European ancestry, unknown controls		4e-06
1149	chr15	73931374	rs28522673	33020668	Coronary artery disease	25,892 Japanese ancestry cases, 95,342 European ancestry cases, 142,336 Japanese ancestry controls, 385,488 European ancestry controls	LOXL1	2e-11
1149	chr15	73931374	rs28522673	29212778	Coronary artery disease	34,541 cases, 261,984 controls	LOXL1, LOXL1-AS1	3e-06
1264	chr15	89110532	rs1033155	37907536	Phosphatidylcholine (18:2_20:4) levels	7,049 Finnish ancestry individuals		3e-08
1278	chr15	90884966	rs2071382	39537608	Coronary artery disease (MTAG)	at least 185,000 European or East Asian ancestry individuals (MTAG boosted by 455,258 Alzheimer's disease samples)		1e-08
1278	chr15	90 884 966.00	rs2071382	38565336	Attention deficit hyperactivity disorder or risk-taking behavior (pleiotropy)	38,691 European ancestry ADHD cases, 225,534 European ancestry controls, 466,571 European ancestry individuals with risk-taking behavior measurements		1e-09
1278	chr15	90884966	rs2071382	35181757	Post-traumatic stress disorder (mental health questionnaire or predicted)	497,803 European ancestry individuals		2e-09
1278	chr15	90884966	rs2071382	30578418	Systolic blood pressure	365,998 European ancestry individuals, 63,490 African ancestry individuals, 22,802 Hispanic individuals, 4,792 Asian ancestry individuals, 2,695 Native American ancestry individuals	FES	2e-32
1278	chr15	90884966	rs2071382	30578418	Pulse pressure	365,998 European ancestry individuals, 63,490 African ancestry individuals, 22,802 Hispanic individuals, 4,792 Asian ancestry individuals, 2,695 Native American ancestry individuals	FES	2e-19
1278	chr15	90884966	rs2071382	30573740	Male-pattern baldness	205,327 European ancestry males	NR	1e-13
1278	chr15	90884966	rs2071382	28714975	Coronary artery disease (myocardial infarction, percutaneous transluminal coronary angioplasty, coronary artery bypass grafting, angina or chromic ischemic heart disease)	18,467 European and unknown ancestry cases, 45,264 European and unknown ancestry controls	FURIN, FES	7e-13
620	chr16	4691634	rs841219	38632349	Gamma glutamyl transferase levels	875,069 European ancestry individuals		5e-10
620	chr16	4696390	rs841217	39134668	Height	404,900 European ancestry individuals		5e-20
620	chr16	4696390	rs841217	38965376	Body size (confirmatory factor analysis Factor 21)	329,172 European ancestry individuals		3e-12
620	chr16	4696390	rs841217	36224396	Height	5,314,291 European ancestry, Hispanic or Latin American, East Asian ancestry, African ancestry, South Asian ancestry individuals		1e-89
620	chr16	4696827	rs841216	38689001	Systolic blood pressure	1,028,980 European ancestry individuals		2e-12
620	chr16	4696827	rs841216	38689001	Pulse pressure	1,028,980 European ancestry individuals		9e-08
620	chr16	4696827	rs841216	38689001	Diastolic blood pressure	1,028,980 European ancestry individuals		1e-08
620	chr16	4703622	rs2404282	39537608	Systolic blood pressure (MTAG)	at least 757,601 European ancestry individuals (MTAG boosted by 455,258 Alzheimer's disease samples)		2e-11
620	chr16	4703622	rs2404282	39537608	Diastolic blood pressure (MTAG)	at least 757,601 European ancestry individuals (MTAG boosted by 455,258 Alzheimer's disease samples)		4e-11
620	chr16	4704192	rs1684615	34021172	Waist circumference adjusted for body mass index	186,825 British ancestry men	ANKS3	3e-08
620	chr16	4705106	rs78074706	29083408	High density lipoprotein cholesterol levels	up to 237,050 European ancestry individuals, up to 16,935 African ancestry individuals, up to 30,468 South Asian ancestry individuals, up to 8,287 East Asian ancestry individuals, 5,084 Hispanic individuals	NR	6e-07
620	chr16	4705106	rs78074706	29083408	High density lipoprotein cholesterol levels	up to 237,050 European ancestry individuals	NR	2e-09
620	chr16	4710134	rs12926727	37277458	Multi-trait sex score	141,980 European ancestry males		2e-09
620	chr16	4710134	rs12926727	36224396	Height	5,314,291 European ancestry, Hispanic or Latin American, East Asian ancestry, African ancestry, South Asian ancestry individuals		2e-30
650	chr16	8638374	rs1641047	29293537	Systemic sclerosis (anti-topoisomerase-positive)	347 European ancestry cases, 3,466 European ancestry controls, 69 African American cases, 260 African American controls	C16orf68	5e-07
1239	chr16	85730057	rs191791258	37359372	Color vision defects (Tritan)	12 Silk Road (founder/genetic isolate) cases, 508 Silk Road (founder/genetic isolate) controls		7e-06
597	chr17	1665993	rs56225588	32888494	High light scatter reticulocyte percentage of red cells	408,112 British individuals	PRPF8	2e-11
597	chr17	1665993	rs56225588	32888494	High light scatter reticulocyte count	408,112 British individuals	PRPF8	5e-12
597	chr17	1668523	rs11867415	29531354	Stroke	40,585 European ancestry cases, 406,111 European ancestry controls, 17,369 East Asian ancestry cases, 28,195 East Asian ancestry controls, 2,437 South Asian ancestry cases, 6,707 South Asian ancestry controls, 5,541 African American cases, 15,154 African American controls, 365 Asian ancestry cases, 333 Asian ancestry controls, 865 Latin American cases, 692 Latin American controls		5e-06
597	chr17	1668523	rs11867415	29531354	Ischemic stroke	34,217 European ancestry cases, 406,111 European ancestry controls, 17,369 East Asian ancestry cases, 28,195 East Asian ancestry controls, 2,437 South Asian ancestry cases, 6,707 South Asian ancestry controls, 5,541 African American cases, 15,146 African American controls, 222 Asian ancestry cases, 333 Asian ancestry controls, 555 Latin American cases, 692 Latin American controls		5e-08
597	chr17	1668523	rs11867415	29531354	Ischemic stroke	34,217 European ancestry cases, 406,111 European ancestry controls		7e-07
597	chr17	1671047	rs8071756	28240269	Scavenger receptor class F member 1 levels	997 European ancestry individuals		9e-31
597	chr17	1672577	rs62089970	30072576	Blood protein levels	3,200 European ancestry individuals	SCARF1	7e-60
618	chr17	4414615	rs184015392	32778093	Protein quantitative trait loci (liver)	172 European ancestry individuals, 29 Black individuals, 86 individuals	NR	3e-08
618	chr17	4424687	rs140394255	28604730	Small cell lung carcinoma	2,664 European ancestry cases, 21,444 European ancestry controls	UBE2G1, SPNS3	2e-06
618	chr17	4424869	rs34319244	29695241	Coronary artery disease in type 1 diabetes	434 European ancestry cases with coronary artery disease, 3,123 European ancestry cases without coronary artery disease	SPNS3	3e-06
618	chr17	4425016	rs138615762	26634245	Post bronchodilator FEV1/FVC ratio	10,094 European ancestry current and former smoker individuals, 3,260 African American current and former smoker individuals, 178 current and former smoker individuals	Intergenic	3e-06
618	chr17	4445567	rs9912968	37596262	Neutrophil side scatter	38,341 European ancestry individuals		2e-11
618	chr17	4445567	rs9912968	37596262	Eosinophil side fluorescence	30,531 European ancestry individuals		3e-74
618	chr17	4445567	rs9912968	37596262	Eosinophil forward scatter	30,352 European ancestry individuals		3e-23
618	chr17	4448344	rs884250	31882771	3-hydroxyoctanoate levels in elite athletes	490 individuals		8e-06
618	chr17	4449340	rs34457931	37596262	Eosinophil side fluorescence	30,531 European ancestry individuals		7e-57
652	chr17	8875566	rs72841886	35224516	COVID-19 (hospitalized vs not hospitalized)	2,884 European ancestry cases, 13,667 European ancestry controls		5e-06
652	chr17	8881043	rs4791765	30595370	Eosinophil counts	approximately 440,000 European ancestry individuals		9e-11
652	chr17	8883183	rs34049675	39024449	eosinophil (fraction, mean, inv-norm transformed)	98,055 African American or Afro-Caribbean individuals, 47,410 Hispanic or Latin American individuals, 4,652 East Asian ancestry individuals, 335,542 European ancestry individuals		1e-12
652	chr17	8883183	rs34049675	39024449	eosinophil (fraction, maximum, inv-norm transformed)	98,055 African American or Afro-Caribbean individuals, 47,410 Hispanic or Latin American individuals, 4,652 East Asian ancestry individuals, 335,542 European ancestry individuals		3e-11
653	chr17	8937822	rs7218886	37002690	Autoimmune thyroid disease	22,224 European ancestry cases, 354,647 European ancestry controls		2e-07
653	chr17	8937822	rs7218886	32581359	Autoimmune thyroid disease	30,234 European ancestry cases, 724,172 European ancestry controls	PIK3R5	4e-10
653	chr17	8942665	rs9911033	32888494	Monocyte percentage of white cells	408,112 British individuals	PIK3R5	8e-10
661	chr17	10 024 265.00	rs1016135	35361970	Educational attainment	3,037,499 European ancestry individuals		3e-08
724	chr17	18241405	rs2245737	31669095	Waist-to-hip ratio adjusted for BMI	457,690 European ancestry individuals	NR	2e-08
724	chr17	18243924	rs28523978	36224396	Height	5,314,291 European ancestry, Hispanic or Latin American, East Asian ancestry, African ancestry, South Asian ancestry individuals		3e-18
724	chr17	18243924	rs28523978	36224396	Height	455,180 Hispanic or Latin American individuals		4e-08
724	chr17	18245219	rs8821	34648354	Polycystin-2 levels	10,708 European ancestry individuals		7e-23
724	chr17	18248296	rs2746025	34446935	Externalizing behaviour (multivariate analysis)	up to 53,293 European ancestry Attention-deficit/hyperactivity disorder individuals, up to 164,684 European ancestry problematic alcohol use individuals, up to 186,875 European ancestry lifetime cannabis use individuals, up to 357,187 European ancestry individuals measuring reverse-coded age at first sexual intercourse, up to 336,121 European ancestry individuals measuring number of sexual partne…		6e-09
724	chr17	18253845	rs68165736	30595370	Hair color	approximately 452,000 European ancestry individuals		4e-11
729	chr17	18980345	rs62076201	37500982	Bone mineral density mean	5,862 South Asian ancestry individuals		1e-08
729	chr17	18982967	rs77283946	36635386	1,5-anhydroglucitol (1,5-ag) levels	8,139 European ancestry individuals		9e-23
795	chr17	27529459	rs2948542	39024449	monocyte (fraction, minimum, inv-norm transformed)	82,924 African American or Afro-Caribbean individuals, 45,327 Hispanic or Latin American individuals, 4,359 East Asian ancestry individuals, 296,975 European ancestry individuals		1e-11
795	chr17	27529459	rs2948542	39024449	monocyte (fraction, mean, inv-norm transformed)	296,975 European ancestry individuals		2e-16
795	chr17	27529459	rs2948542	39024449	monocyte (fraction, maximum, inv-norm transformed)	296,975 European ancestry individuals		1e-11
795	chr17	27529459	rs2948542	37156999	Crohn's disease	7,372 East Asian ancestry cases, 15,456 East Asian ancestry controls, 13,501 European ancestry cases, 331,263 European ancestry controls		2e-14
795	chr17	27529459	rs2948542	32888494	Monocyte count	408,112 British individuals	KSR1	1e-20
795	chr17	27537487	rs2948536	39024449	monocyte (fraction, mean, inv-norm transformed)	82,924 African American or Afro-Caribbean individuals, 45,327 Hispanic or Latin American individuals, 4,359 East Asian ancestry individuals, 296,975 European ancestry individuals		7e-15
1202	chr17	80884321	rs2672874	33190678	Hair curvature (quantitative)	2,225 European ancestry individuals	NR	8e-07
1202	chr17	80891829	rs2289765	35501403	Serum strontium levels	1,797 East Asian ancestry individuals		2e-07
1215	chr17	82579031	rs2279396	39134668	Height	404,900 European ancestry individuals		1e-13
1215	chr17	82584719	rs59239557	37345113	Breast area	1,333 African American individuals		6e-06
1215	chr17	82 585 133.00	rs59259701	35361970	Educational attainment	3,037,499 European ancestry individuals		3e-10
1217	chr17	82963152	rs6502026	32042192	Bioavailable testosterone levels	382,988 European ancestry individuals	NR	2e-08
1217	chr17	82963610	rs72862839	33462484	Glycated hemoglobin levels	327,177 European ancestry individuals, 4,847 African ancestry individuals, 6,895 South Asian ancestry individuals	NR	3e-21
1217	chr17	82965659	rs4986144	36224396	Height	472,730 East Asian ancestry individuals		4e-08
1218	chr17	82968727	rs148074667	34046847	Femur bone mineral density x serum urate levels interaction	2,225 men, 2,350 women	B3GNTL1	2e-09
607	chr18	2987039	rs650543	34887591	High density lipoprotein cholesterol levels	40,963 South Asian ancestry individuals, 48,057 Hispanic individuals, 99,432 Admixed African or African ancestry individuals, 146,492 East Asian ancestry individuals, 1,320,016 European ancestry individuals		2e-10
607	chr18	2987039	rs650543	32888494	Mean reticulocyte volume	408,112 British individuals	LPIN2	2e-15
607	chr18	2989739	rs3016593	34887591	Total cholesterol levels	40,963 South Asian ancestry individuals, 48,057 Hispanic individuals, 99,432 Admixed African or African ancestry individuals, 146,492 East Asian ancestry individuals, 1,320,016 European ancestry individuals		3e-08
607	chr18	2995196	rs35555695	32888494	Red cell distribution width	408,112 British individuals	LPIN2	1e-16
607	chr18	2995309	rs16944160	33462482	P_Actinobacteria abundance	8,956 German ancestry individuals		7e-06
607	chr18	2995309	rs16944160	33462482	C_Actinobacteria abundance	8,956 German ancestry individuals		7e-06
607	chr18	3000630	rs35179352	32888494	Reticulocyte fraction of red cells	408,112 British individuals	LPIN2	1e-09
608	chr18	3022281	rs12327145	40187613	Gut microbial network clusters (Salmon (at 1 year) x Any Breastfeeding (Duration) interaction	up to 688 European ancestry, South Asian ancestry, East Asian ancestry, African American or Afro-Caribbean, Other admixed ancestry ancestry, Hispanic or Latin American, Greater Middle Eastern (Middle Eastern, North African or Persian), South East Asian ancestry, unknown ancestry males		1e-06
595	chr19	1412985	rs3893252	36780644	Transplantation-free survival in idiopathic pulmonary fibrosis	1,481 European ancestry individuals		6e-06
595	chr19	1413574	rs3786978	36224396	Height	5,314,291 European ancestry, Hispanic or Latin American, East Asian ancestry, African ancestry, South Asian ancestry individuals		1e-31
595	chr19	1424888	rs698748	39537608	Systolic blood pressure (MTAG)	at least 757,601 European ancestry individuals (MTAG boosted by 455,258 Alzheimer's disease samples)		4e-08
595	chr19	1424888	rs698748	36914875	Lung function (forced vital capacity)	475,645 European ancestry individuals, 8,590 African ancestry individuals, 85,279 East Asian ancestry individuals, 4,270 South Asian ancestry individuals, 14,668 Hispanic or Latin American individuals		1e-09
595	chr19	1424888	rs698748	35710981	Estimated glomerular filtration rate (creatinine)	1,205,871 European ancestry individuals, 168,300 East Asian ancestry individuals, 63,553 African ancestry individuals, 23,509 Hispanic or Latin American individuals, 22,103 African American individuals, 21,791 Central Asian or South Asian ancestry individuals, 1,502 Middle Eastern ancestry individuals, 939 other admixed ancestry individuals, 602 Native American ancestry individuals, 150 Asian anc…		5e-08
595	chr19	1435771	rs3760994	38689001	Systolic blood pressure	1,028,980 European ancestry individuals		1e-06
595	chr19	1435771	rs3760994	38689001	Pulse pressure	1,028,980 European ancestry individuals		2e-11
595	chr19	1435771	rs3760994	38658550	Serum urate levels	677,373 European ancestry individuals		3e-09
595	chr19	1435771	rs3760994	34594039	Serum uric acid levels	343,836 European ancestry individuals, 129,405 East Asian ancestry individuals		2e-12
595	chr19	1435771	rs3760994	32888494	Red blood cell count	408,112 British individuals	RPS15	8e-15
595	chr19	1435771	rs3760994	32888494	Hemoglobin	408,112 British individuals	RPS15	8e-12
595	chr19	1435771	rs3760994	32888494	Hematocrit	408,112 British individuals	RPS15	8e-12
595	chr19	1435771	rs3760994	32888493	Hematocrit	737,823 African American or Afro-Caribbean, African ancestry, European ancestry, East Asian ancestry, Hispanic or Latin American and South Asian ancestry individuals	NR	2e-12
595	chr19	1435771	rs3760994	30595370	Red blood cell count	approximately 445,000 European ancestry individuals		2e-16
595	chr19	1435771	rs3760994	30224653	Pulse pressure	757,601 European ancestry individuals	DAZAP1	4e-11
597	chr19	1612427	rs187316941	37787447	IgA nephropathy	2,378 Han Chinese ancestry cases, 15,642 Han Chinese ancestry controls		1e-08
597	chr19	1634595	rs740436	32888494	Monocyte count	408,112 British individuals	TCF3	5e-09
597	chr19	1637052	rs77866734	26503763	Objective response to lithium treatment	323 European ancestry bipolar disorder responder cases, 6,684 European ancestry controls	TCF3, KIR3DP1, KIR2DL4	1e-07
597	chr19	1642507	rs4807942	32888493	Monocyte count	639,696 African American or Afro-Caribbean, African ancestry, European ancestry, East Asian ancestry, Hispanic or Latin American and South Asian ancestry individuals	NR	3e-10
597	chr19	1646712	rs4807125	38374256	Type 2 diabetes	50,251 African American cases, 103,909 African American controls, 88,109 East Asian ancestry cases, 339,395 East Asian ancestry controls, 242,283 European ancestry cases, 1,569,734 European ancestry controls, 29,375 Hispanic cases, 59,368 Hispanic controls, 1,602 South African ancestry cases, 976 South African ancestry controls, 16,832 South Asian ancestry cases, 33,767 South Asian ancestry contr…		4e-11
597	chr19	1646712	rs4807125	36224396	Height	5,314,291 European ancestry, Hispanic or Latin American, East Asian ancestry, African ancestry, South Asian ancestry individuals		5e-12
597	chr19	1646712	rs4807125	32541925	Type 2 diabetes	148,726 European ancestry cases, 24,646 African American cases, 8,616 Hispanic cases, 46,511 Asian ancestry cases, 965,732 European ancestry controls, 31,446 African American controls, 11,829 Hispanic controls, 169,776 Asian ancestry controls	NR	3e-08
597	chr19	1647695	rs59778223	34074324	Triglyceride levels	281 African American individuals from 73 families, 516 European ancestry individuals from 75 families, 125 Japanese American individuals from 15 families, 598 Mexican American individuals from 96 families	TCF3	8e-07
623	chr19	5054498	rs710956	30595370	White blood cell count	approximately 444,000 European ancestry individuals		8e-09
623	chr19	5057075	rs76998132	30038396	Highest math class taken (MTAG)	811,539 European ancestry individuals	Intergenic	3e-10
623	chr19	5 057 075.00	rs76998132	30038396	Cognitive performance (MTAG)	402,382 European ancestry individuals	Intergenic	6e-10
623	chr19	5057356	rs62115563	38541061	Current medication use (UKB data field 20003)	335,744 British ancestry individuals		4e-08
623	chr19	5057356	rs62115563	34021172	Hip circumference adjusted for BMI	219,872 British ancestry women	KDM4B	1e-09
623	chr19	5061333	rs2009654	35589863	Alzheimer's disease polygenic risk score (upper quantile vs lower quantile)	18,892 European ancestry high risk individuals, 18,892 European ancestry low risk individuals		5e-09
623	chr19	5066318	rs2613765	38689001	Systolic blood pressure	1,028,980 European ancestry individuals		2e-20
623	chr19	5066318	rs2613765	38689001	Pulse pressure	1,028,980 European ancestry individuals		4e-16
623	chr19	5066318	rs2613765	38689001	Diastolic blood pressure	1,028,980 European ancestry individuals		5e-09
623	chr19	5066318	rs2613765	34594039	Systolic blood pressure	340,159 European ancestry individuals, 145,505 East Asian ancestry individuals		1e-10
623	chr19	5066318	rs2613765	34594039	Mean arterial pressure	360,863 European ancestry individuals, 145,502 East Asian ancestry individuals		1e-08
623	chr19	5066318	rs2613765	34446935	Externalizing behaviour (multivariate analysis)	up to 53,293 European ancestry Attention-deficit/hyperactivity disorder individuals, up to 164,684 European ancestry problematic alcohol use individuals, up to 186,875 European ancestry lifetime cannabis use individuals, up to 357,187 European ancestry individuals measuring reverse-coded age at first sexual intercourse, up to 336,121 European ancestry individuals measuring number of sexual partne…		6e-11
623	chr19	5066318	rs2613765	30595370	Systolic blood pressure	approximately 422,000 European ancestry individuals		2e-12
623	chr19	5066318	rs2613765	30224653	Systolic blood pressure	757,601 European ancestry individuals	KDM4B	9e-22
623	chr19	5066983	rs2613766	39134668	Systolic blood pressure	404,507 European ancestry individuals		3e-11
623	chr19	5 066 983.00	rs2613766	37156939	Alcohol use disorder (MTAG)	171,601 European ancestry individuals (MTAG effective sample size boosted by opioid use disorder, cannabis use disorder, smoking samples)		3e-08

[truncated: 4 more sheets: ST10_Filtered_GWASoverlapps, ST11_Correlation blood brain Be, ST12_Correlation blood brain Ha, ST13_Methylation scores]
